# Supplementary material for: Characterization of serum small extracellular vesicles and their small RNA contents across humans, rats, and mice
Source: Sci Rep. 2020 Mar 6;10:4197. doi: 10.1038/s41598-020-61098-9 (PMC7060188; doi:10.1038/s41598-020-61098-9)
Supplement: Supplementary file 2 — Supplementary information2. [file 41598_2020_61098_MOESM2_ESM.xlsx]

## Sheet: Sheet1
Supplementary Table 2 Sequencing data summary
Sample*	raw_before_deadaptor	raw_reads	reads_trimmed_length	reads_trimmed_Q20	reads_trimmed_N	clean_reads	clean_reads_uniq
he1	34645374	34637613	33548120	33464355	33221167	33221167	616829
he2	17217431	17215438	16635878	16602580	16570366	16570366	542728
hd1	21212352	21207705	20016043	19969836	19908989	19908989	344574
hd2	24795967	24789416	23252399	23200541	23118827	23118827	336527
me1	23530685	23527702	22927413	22881177	22622232	22622232	225224
me2	38941682	38936561	37860308	37772292	37001634	37001634	417028
md1	16227613	16226862	16021089	15999034	15850990	15850990	108690
md2	21112245	21110559	20720060	20682059	20242384	20242384	148054
re1	13992573	13990901	13747125	13720245	13661865	13661865	203623
re2	27408140	27405874	27027625	26984981	26844360	26844360	222674
rd1	25246917	25246168	24914093	24873956	24336639	24336639	126800
rd2	27566535	27565660	27184873	27144851	26599668	26599668	147876
Note: * h, human; r, rat; m, mouse; e, serum small extracellular vesicle; d, small extracellular vesicle depleted serum.
