# Supplementary material for: Characterization of serum small extracellular vesicles and their small RNA contents across humans, rats, and mice
Source: Sci Rep. 2020 Mar 6;10:4197. doi: 10.1038/s41598-020-61098-9 (PMC7060188; doi:10.1038/s41598-020-61098-9)
Supplement: Supplementary file 3 — Supplementary information3. [file 41598_2020_61098_MOESM3_ESM.xlsx]

## Sheet: small RNA Annotation
Supplementary Table 3-1 Small RNA annotation
Serum sEV samll RNA						De-sEV serum samll RNA
he1						hd1
Annotation_type	Number_of_total	%_of_total(%)	Number_of_uniq	%_of_uniq(%)		Annotation_type	Number_of_total	%_of_total(%)	Number_of_uniq	%_of_uniq(%)
rRNA	24631	0.07	885	0.14		rRNA	17734	0.09	586	0.17
tRNA	1374549	4.14	2500	0.41		tRNA	1763970	8.86	1438	0.42
snRNA	4784	0.01	605	0.1		snRNA	5691	0.03	391	0.11
Cis-reg	6322	0.02	734	0.12		Cis-reg	7973	0.04	442	0.13
other_Rfam_RNA	14015	0.04	1438	0.23		other_Rfam_RNA	13384	0.07	812	0.24
gene	429257	1.29	3377	0.55		gene	49390	0.25	1554	0.45
repeat	2487560	7.49	49520	8.03		repeat	1153658	5.79	25386	7.37
known_miRNA	17319899	52.14	2455	0.4		known_miRNA	8013190	40.25	1134	0.33
unannotation	11560150	34.8	555315	90.03		unannotation	8883999	44.62	312831	90.79
Total	33221167		616829			Total	19908989		344574
he2						hd2
Annotation_type	Number_of_total	%_of_total(%)	Number_of_uniq	%_of_uniq(%)		Annotation_type	Number_of_total	%_of_total(%)	Number_of_uniq	%_of_uniq(%)
rRNA	7488	0.05	711	0.13		rRNA	30939	0.13	587	0.17
tRNA	451913	2.73	1803	0.33		tRNA	2000995	8.66	1599	0.48
snRNA	3251	0.02	525	0.1		snRNA	8573	0.04	448	0.13
Cis-reg	3052	0.02	555	0.1		Cis-reg	15763	0.07	515	0.15
other_Rfam_RNA	8089	0.05	1152	0.21		other_Rfam_RNA	27022	0.12	1121	0.33
gene	192910	1.16	1682	0.31		gene	124321	0.54	1756	0.52
repeat	768985	4.64	37773	6.96		repeat	2800786	12.11	30234	8.98
known_miRNA	8555967	51.63	2080	0.38		known_miRNA	8586614	37.14	1276	0.38
unannotation	6578711	39.7	496447	91.47		unannotation	9523814	41.2	298991	88.85
Total	16570366		542728			Total	23118827		336527
re1						rd1
Annotation_type	Number_of_total	%_of_total(%)	Number_of_uniq	%_of_uniq(%)		Annotation_type	Number_of_total	%_of_total(%)	Number_of_uniq	%_of_uniq(%)
rRNA	4344	0.03	477	0.23		rRNA	2933	0.01	306	0.24
tRNA	6084430	44.54	2678	1.32		tRNA	17318653	71.16	2269	1.79
snRNA	990	0.01	319	0.16		snRNA	547	0	216	0.17
Cis-reg	1296	0.01	325	0.16		Cis-reg	975	0	235	0.19
other_Rfam_RNA	3575	0.03	761	0.37		other_Rfam_RNA	2167	0.01	508	0.4
gene	15433	0.11	3285	1.61		gene	13541	0.06	1694	1.34
repeat	266079	1.95	24212	11.89		repeat	128605	0.53	15949	12.58
known_miRNA	2603192	19.05	2023	0.99		known_miRNA	642127	2.64	1270	1
unannotation	4682526	34.27	169543	83.26		unannotation	6227091	25.59	104353	82.3
Total	13661865		203623			Total	24336639		126800
re2						rd2
Annotation_type	Number_of_total	%_of_total(%)	Number_of_uniq	%_of_uniq(%)		Annotation_type	Number_of_total	%_of_total(%)	Number_of_uniq	%_of_uniq(%)
rRNA	6865	0.03	517	0.23		rRNA	2785	0.01	348	0.24
tRNA	11296359	42.08	2568	1.15		tRNA	18556905	69.76	2476	1.67
snRNA	2036	0.01	359	0.16		snRNA	485	0	222	0.15
Cis-reg	1990	0.01	378	0.17		Cis-reg	754	0	265	0.18
other_Rfam_RNA	4970	0.02	784	0.35		other_Rfam_RNA	1730	0.01	542	0.37
gene	27681	0.1	3616	1.62		gene	9188	0.03	1955	1.32
repeat	455217	1.7	25808	11.59		repeat	120211	0.45	19749	13.36
known_miRNA	6090671	22.69	1929	0.87		known_miRNA	835672	3.14	1677	1.13
unannotation	8958571	33.37	186715	83.85		unannotation	7071938	26.59	120642	81.58
Total	26844360		222674			Total	26599668		147876
me1						md1
Annotation_type	Number_of_total	%_of_total(%)	Number_of_uniq	%_of_uniq(%)		Annotation_type	Number_of_total	%_of_total(%)	Number_of_uniq	%_of_uniq(%)
rRNA	5268	0.02	466	0.21		rRNA	1216	0.01	271	0.25
tRNA	11210000	49.55	3497	1.55		tRNA	10364317	65.39	2752	2.53
snRNA	2265	0.01	341	0.15		snRNA	333	0	154	0.14
Cis-reg	1868	0.01	352	0.16		Cis-reg	466	0	154	0.14
other_Rfam_RNA	6613	0.03	743	0.33		other_Rfam_RNA	869	0.01	335	0.31
gene	13154	0.06	2171	0.96		gene	695	0	365	0.34
repeat	543350	2.4	25385	11.27		repeat	79282	0.5	13991	12.87
known_miRNA	2917759	12.9	2412	1.07		known_miRNA	580145	3.66	2010	1.85
unannotation	7921955	35.02	189857	84.3		unannotation	4823667	30.43	88658	81.57
Total	22622232		225224			Total	15850990		108690
me2						md2
Annotation_type	Number_of_total	%_of_total(%)	Number_of_uniq	%_of_uniq(%)		Annotation_type	Number_of_total	%_of_total(%)	Number_of_uniq	%_of_uniq(%)
rRNA	16498	0.04	774	0.19		rRNA	3447	0.02	349	0.24
tRNA	17540282	47.4	4113	0.99		tRNA	11539159	57	3167	2.14
snRNA	3283	0.01	620	0.15		snRNA	762	0	195	0.13
Cis-reg	3661	0.01	649	0.16		Cis-reg	1552	0.01	239	0.16
other_Rfam_RNA	11306	0.03	1370	0.33		other_Rfam_RNA	2996	0.01	534	0.36
gene	15926	0.04	2145	0.51		gene	1242	0.01	527	0.36
repeat	1094006	2.96	46086	11.05		repeat	258459	1.28	18113	12.23
known_miRNA	4396167	11.88	2661	0.64		known_miRNA	1315003	6.5	2124	1.43
unannotation	13920505	37.62	358610	85.99		unannotation	7119764	35.17	122806	82.95
Total	37001634		417028			Total	20242384		148054
Note: * h, human; r, rat; m, mouse; sEV, small extracellular vesicle; de-sEV, small extracellular vesicle depleted; e, serum small extracellular vesicle; d, small extracellular vesicle depleted serum.

## Sheet: tiRNA & tRFs Annotation
Supplementary Table 3-2 tiRNA & tRFs annotation
Sample	Reads	tiRNA		tRFs
		Aligned_reads	Aligned(%)	Aligned_reads	Aligned(%)
Sample_he1	33221167	760	0.0022877	853572	2.57
Sample_he1.uniq	616829	27	0.00437723	541	0.09
Sample_he2	16570366	272	0.00164148	249763	1.51
Sample_he2.uniq	542728	24	0.0044221	433	0.08
Sample_hd1	19908989	904	0.00454066	1060750	5.33
Sample_hd1.uniq	344574	17	0.00493363	373	0.11
Sample_hd2	23118827	1023	0.00442496	1225154	5.29938
Sample_hd2.uniq	336527	19	0.00564591	416	0.12
Sample_re1	13661865	5315213	38.9055
Sample_re1.uniq	203623	418	0.205281
Sample_re2	26844360	10384311	38.6834
Sample_re2.uniq	222674	471	0.21152
Sample_rd1	24336639	16536686	67.9498
Sample_rd1.uniq	126800	483	0.380915
Sample_rd2	26599668	17742952	66.7037
Sample_rd2.uniq	147876	448	0.302957
Sample_me1	22622232	10232832	45.2335	3388407	14.98
Sample_me1.uniq	225224	689	0.305918	776	0.34
Sample_me2	37001634	16470583	44.5131	6987670	18.88
Sample_me2.uniq	417028	734	0.176007	913	0.22
Sample_md1	15850990	9714698	61.2876	2749597	17.35
Sample_md1.uniq	108690	616	0.566749	680	0.63
Sample_md2	20242384	10761419	53.1628	3795732	18.75
Sample_md2.uniq	148054	612	0.413363	779	0.53
Note: * h, human; r, rat; m, mouse; e, serum small extracellular vesicle; d, small extracellular vesicle depleted serum.
