# Supplementary material for: Characterization of serum small extracellular vesicles and their small RNA contents across humans, rats, and mice
Source: Sci Rep. 2020 Mar 6;10:4197. doi: 10.1038/s41598-020-61098-9 (PMC7060188; doi:10.1038/s41598-020-61098-9)
Supplement: Supplementary file 4 — Supplementary information4. [file 41598_2020_61098_MOESM4_ESM.xlsx]

## Sheet: TPM>=1
Supplementary Table 4 The miRNAs expression in human, rat and mouse serum sEV and corresponding de-sEV serum (transcripts per million reads ≥ 1)
Human					Rat					Mouse
miRNA_id	he_TPM	hd_TPM	Fold-change		miRNA_id	re_TPM	rd_TPM	Fold-change		miRNA_id	me_TPM	md_TPM	Fold-change
hsa-miR-486-5p	360870	325558	1.10846		rno-miR-191a-5p	121844	19317	6.3076		mmu-miR-191-5p	26739.5	13145.5	2.03412
hsa-miR-92a-3p	44958	10094.5	4.45371		rno-miR-486	26388	2597	10.161		mmu-miR-486a-5p>mmu-miR-486b-5p	22677	9291	2.44075
hsa-miR-451a	24460	3169	7.71852		rno-miR-423-5p	6009.5	699	8.59728		mmu-miR-99a-5p	5905	2797.5	2.11081
hsa-miR-423-5p	23392	28184	0.829974		rno-miR-26a-5p	4620	548.5	8.42297		mmu-miR-125a-5p	5563	3295	1.68832
hsa-miR-191-5p	8452	3218	2.62648		rno-miR-125a-5p	3643.5	596.5	6.10813		mmu-miR-27b-3p	5312	1295	4.10193
hsa-let-7b-5p	5221.5	1320.5	3.95418		rno-miR-22-3p	3148	378	8.32804		mmu-miR-10b-5p	3986.5	2184.5	1.8249
hsa-miR-26a-5p	5138	633	8.1169		rno-miR-10a-5p	2675	300.5	8.90183		mmu-miR-125b-5p	3762	1518	2.47826
hsa-miR-10b-5p	3795.5	703.5	5.39517		rno-miR-99a-5p	2572	311.5	8.25682		mmu-miR-146a-5p	3132	1145	2.73537
hsa-miR-10a-5p	2990	465.5	6.4232		rno-miR-146a-5p	2488	255	9.75686		mmu-miR-22-3p	3033.5	859	3.53143
hsa-miR-125b-5p	2983.5	986	3.02586		rno-miR-27b-3p	2416.5	225	10.74		mmu-miR-26a-5p	2978	461	6.45987
hsa-miR-99a-5p	2537	799	3.17522		rno-miR-128-3p	2305	197	11.7005		mmu-miR-10a-5p	2845.5	1629.5	1.74624
hsa-miR-146a-5p	2269.5	425.5	5.33373		rno-miR-125b-5p	2252	240.5	9.36383		mmu-miR-423-5p	2831.5	1744	1.62357
hsa-miR-125a-5p	2213.5	830	2.66687		rno-miR-215	2124	499.5	4.25225		mmu-miR-148a-3p	2587	720.5	3.59056
hsa-miR-22-3p	1927	610	3.15902		rno-miR-143-3p	1700.5	132.5	12.834		mmu-miR-143-3p	2090	488.5	4.2784
hsa-miR-30d-5p	1903	530.5	3.58718		rno-miR-23a-3p	1281.5	122	10.5041		mmu-miR-99b-5p	1616.5	667.5	2.42172
hsa-miR-25-3p	1686.5	560	3.01161		rno-miR-99b-5p	1111.5	117.5	9.45957		mmu-miR-30d-5p	1297.5	1294	1.0027
hsa-miR-100-5p	1560.5	472.5	3.30265		rno-miR-146b-5p	1028	78	13.1795		mmu-miR-25-3p	1222.5	429.5	2.84633
hsa-miR-122-5p	1213	778	1.55913		rno-let-7f-5p	929	51.5	18.0388		mmu-miR-23a-3p	1204	331.5	3.63198
hsa-miR-99b-5p	1187	429.5	2.76368		rno-let-7g-5p	908.5	53.5	16.9813		mmu-miR-100-5p	1149.5	478	2.40481
hsa-let-7a-5p	1178	188	6.26596		rno-miR-25-3p	873	88	9.92045		mmu-miR-192-5p	1079.5	362.5	2.97793
hsa-miR-484	1148	794	1.44584		rno-miR-192-5p	798.5	169.5	4.71091		mmu-miR-128-3p	906	309	2.93204
hsa-miR-363-3p	1128.5	282	4.00177		rno-miR-92a-3p	785	84	9.34524		mmu-let-7g-5p	886.5	46.5	19.0645
hsa-miR-320a	1029.5	451	2.28271		rno-let-7d-3p	745	76	9.80263		mmu-miR-21a-5p	878	214.5	4.09324
hsa-let-7f-5p	970.5	153.5	6.32248		rno-let-7a-5p	640.5	37.5	17.08		mmu-let-7c-5p	800	67	11.9403
hsa-miR-151a-5p	962.5	222.5	4.32584		rno-miR-100-5p	629	73	8.61644		mmu-let-7i-5p	782	43.5	17.977
hsa-let-7d-3p	738	91	8.10989		rno-miR-320-3p	623.5	81.5	7.65031		mmu-miR-451a	769.5	283.5	2.71429
hsa-miR-96-5p	608.5	121.5	5.00823		rno-miR-151-3p	616.5	74.5	8.27517		mmu-miR-151-3p	704	414.5	1.69843
hsa-miR-423-3p	607.5	231.5	2.62419		rno-let-7c-5p	543.5	39	13.9359		mmu-miR-199a-3p>mmu-miR-199b-3p	659.5	168	3.9256
hsa-miR-27b-3p	562.5	172	3.27035		rno-miR-150-5p	535.5	67.5	7.93333		mmu-miR-484	628.5	195	3.22308
hsa-miR-148a-3p	527	215	2.45116		rno-miR-30d-5p	526.5	82.5	6.38182		mmu-let-7f-5p	618	21	29.4286
hsa-miR-186-5p	482	150	3.21333		rno-let-7b-5p	524	39	13.4359		mmu-let-7d-3p	596.5	157	3.79936
hsa-miR-192-5p	455.5	192	2.3724		rno-miR-423-3p	489.5	75	6.52667		mmu-let-7b-5p	568.5	101	5.62871
hsa-miR-16-5p	446.5	41.5	10.759		rno-miR-322-3p	473	63.5	7.44882		mmu-let-7a-5p	455.5	24.5	18.5918
hsa-miR-501-3p	420	165	2.54545		rno-let-7i-5p	403.5	23.5	17.1702		mmu-miR-92a-3p	445.5	162	2.75
hsa-miR-23a-3p	384	61	6.29508		rno-miR-27a-3p	398	33	12.0606		mmu-miR-150-5p	426.5	127.5	3.3451
hsa-miR-182-5p	359.5	29	12.3966		rno-miR-361-5p	393.5	40.5	9.71605		mmu-miR-320-3p	418	141	2.96454
hsa-miR-185-5p	322.5	194.5	1.6581		rno-miR-451-5p	391.5	47	8.32979		mmu-miR-423-3p	417	160.5	2.59813
hsa-miR-150-5p	273.5	57	4.79825		rno-miR-328a-3p	344.5	28.5	12.0877		mmu-miR-27a-3p	408	117.5	3.47234
hsa-miR-375	273	87	3.13793		rno-miR-140-3p	342.5	55	6.22727		mmu-miR-30c-5p	370	128.5	2.87938
hsa-miR-197-3p	249	73.5	3.38776		rno-miR-185-5p	341.5	30.5	11.1967		mmu-miR-30a-5p	357.5	312.5	1.144
hsa-let-7i-5p	228.5	64.5	3.54264		rno-miR-21-5p	338.5	31.5	10.746		mmu-miR-144-3p	330.5	26	12.7115
hsa-let-7d-5p	205.5	18	11.4167		rno-miR-24-3p	315.5	22.5	14.0222		mmu-miR-30b-5p	315.5	107.5	2.93488
hsa-miR-584-5p	188	58	3.24138		rno-miR-455-3p	275.5	33	8.34848		mmu-miR-140-3p	311	139	2.23741
hsa-miR-143-3p	163.5	78.5	2.0828		rno-miR-351-5p	260.5	68	3.83088		mmu-miR-200a-3p	299.5	97.5	3.07179
hsa-miR-342-3p	153.5	74.5	2.0604		rno-miR-30b-5p	258.5	25	10.34		mmu-miR-221-3p	299.5	68	4.40441
hsa-miR-16-2-3p	151.5	5.5	27.5455		rno-miR-126a-3p	236	18	13.1111		mmu-miR-328-3p	296	127	2.33071
hsa-miR-361-5p	149	19.5	7.64103		rno-miR-122-5p	236	26	9.07692		mmu-miR-145a-3p	295.5	75.5	3.91391
hsa-miR-425-5p	147.5	104.5	1.41148		rno-miR-149-5p	230	23.5	9.78723		mmu-miR-151-5p	293	116.5	2.51502
hsa-let-7g-5p	144.5	28.5	5.07018		rno-let-7d-5p	227.5	14.5	15.6897		mmu-miR-186-5p	278	72	3.86111
hsa-miR-4732-3p	134	78	1.71795		rno-miR-191a-3p	224	29.5	7.59322		mmu-miR-29a-3p	265	110.5	2.39819
hsa-miR-151a-3p	124	108.5	1.14286		rno-miR-30c-5p	211.5	15	14.1		mmu-miR-351-5p	253.5	130.5	1.94253
hsa-miR-199a-5p	114.5	40	2.8625		rno-miR-148a-3p	204.5	25.5	8.01961		mmu-miR-199a-5p	248.5	85.5	2.90643
hsa-miR-92b-3p	113.5	30.5	3.72131		rno-miR-484	192.5	21	9.16667		mmu-miR-206-3p	218.5	15	14.5667
hsa-miR-28-3p	112	30.5	3.67213		rno-miR-199a-3p	187.5	19.5	9.61538		mmu-miR-126a-3p	210.5	53	3.9717
hsa-miR-106b-3p	111.5	45	2.47778		rno-miR-151-5p	180	19	9.47368		mmu-miR-24-3p	201	65	3.09231
hsa-miR-486-3p	105.5	127.5	0.827451		rno-miR-29a-3p	174.5	21	8.30952		mmu-miR-185-5p	198	54.5	3.63303
hsa-miR-24-3p	100.5	145.5	0.690722		rno-miR-342-3p	152.5	25	6.1		mmu-let-7d-5p	195.5	7.5	26.0667
hsa-miR-3615	99	56.5	1.75221		rno-miR-16-5p	151	12	12.5833		mmu-miR-149-5p	193	77	2.50649
hsa-miR-181a-5p	99	25	3.96		rno-miR-339-5p	146	14	10.4286		mmu-miR-182-5p	192.5	88	2.1875
hsa-miR-144-3p	92	23.5	3.91489		rno-miR-503-3p	110.5	15	7.36667		mmu-miR-184-3p	187.5	47.5	3.94737
hsa-miR-199a-3p>hsa-miR-199b-3p	92	20.5	4.4878		rno-miR-351-3p	105	12.5	8.4		mmu-miR-342-3p	182	103.5	1.75845
hsa-miR-338-5p	83.5	15	5.56667		rno-miR-3557-5p	103.5	14	7.39286		mmu-miR-434-3p	154	49	3.14286
hsa-miR-885-5p	81.5	16	5.09375		rno-miR-186-5p	100.5	12.5	8.04		mmu-miR-1a-3p	153.5	16.5	9.30303
hsa-miR-128-3p	80	34.5	2.31884		rno-miR-450a-5p	96.5	11.5	8.3913		mmu-miR-16-5p	140.5	42	3.34524
hsa-miR-2110	79.5	75	1.06		rno-miR-1b	87.5	4.5	19.4444		mmu-miR-1198-5p	137.5	43	3.19767
hsa-miR-184	75.5	2.5	30.2		rno-miR-30a-5p	80	12	6.66667		mmu-miR-142a-5p	135	29	4.65517
hsa-miR-30c-5p	72.5	7.5	9.66667		rno-miR-148b-3p	79.5	5	15.9		mmu-miR-501-3p	114	45	2.53333
hsa-miR-126-3p	71	20	3.55		rno-miR-363-3p	79.5	8	9.9375		mmu-miR-361-5p	113	40.5	2.79012
hsa-miR-221-3p	69	22	3.13636		rno-miR-92b-3p	76	8	9.5		mmu-miR-126a-5p	112.5	32.5	3.46154
hsa-miR-183-5p	68	19	3.57895		rno-miR-152-3p	67	7	9.57143		mmu-miR-148b-3p	109.5	12	9.125
hsa-miR-21-5p	64.5	15	4.3		rno-miR-221-3p	66.5	5.5	12.0909		mmu-miR-205-5p	108	26.5	4.07547
hsa-miR-148b-3p	64.5	6.5	9.92308		rno-miR-130b-5p	66	8	8.25		mmu-miR-181a-5p	107.5	36.5	2.94521
hsa-miR-500a-3p	62	12	5.16667		rno-miR-182	65.5	8.5	7.70588		mmu-miR-152-3p	105	29	3.62069
hsa-miR-103a-3p	62	8.5	7.29412		rno-miR-339-3p	65	7	9.28571		mmu-miR-215-5p	102.5	31.5	3.25397
hsa-miR-4732-5p	60.5	26	2.32692		rno-miR-224-5p	63.5	7.5	8.46667		mmu-miR-339-5p	96.5	23.5	4.10638
hsa-miR-26b-5p	60.5	8	7.5625		rno-miR-142-5p	63	8.5	7.41176		mmu-miR-322-3p	88.5	66.5	1.33083
hsa-miR-30a-5p	60	20.5	2.92683		rno-miR-425-5p	62	7	8.85714		mmu-miR-106b-3p	88.5	21	4.21429
hsa-miR-146b-5p	58	8	7.25		rno-miR-501-3p	57.5	7	8.21429		mmu-miR-93-5p	85.5	11	7.77273
hsa-miR-27a-3p	57	13	4.38462		rno-miR-181a-5p	57	9.5	6		mmu-miR-574-3p	79.5	59.5	1.33613
hsa-miR-502-3p	56	14.5	3.86207		rno-miR-365-3p	55	4	13.75		mmu-miR-122-5p	79.5	30	2.65
hsa-miR-409-3p	55.5	25.5	2.17647		rno-miR-26b-5p	54.5	5	10.9		mmu-miR-676-3p	76	48	1.58333
hsa-let-7e-5p	54.5	12.5	4.36		rno-miR-206-3p	52	4.5	11.5556		mmu-miR-375-3p	74.5	46	1.61957
hsa-miR-320c	51	65	0.784615		rno-miR-223-3p	51	4	12.75		mmu-miR-200b-3p	74.5	29	2.56897
hsa-miR-145-3p	51	11	4.63636		rno-miR-375-3p	49	10.5	4.66667		mmu-miR-378a-3p	70.5	20	3.525
hsa-miR-1180-3p	49	38	1.28947		rno-miR-126a-5p	48.5	5	9.7		mmu-miR-744-5p	62	25	2.48
hsa-let-7c-5p	49	36.5	1.34247		rno-miR-144-3p	48.5	3.5	13.8571		mmu-miR-30e-5p	60	36	1.66667
hsa-miR-30b-5p	47	17	2.76471		rno-miR-125b-2-3p	45.5	5.5	8.27273		mmu-miR-127-3p	58	30.5	1.90164
hsa-miR-320b	46.5	212.5	0.218824		rno-miR-674-3p	44.5	5	8.9		mmu-miR-615-3p	54	20	2.7
hsa-miR-29a-3p	46.5	9.5	4.89474		rno-miR-20a-5p	42	3	14		mmu-miR-139-5p	53.5	16.5	3.24242
hsa-miR-126-5p	46	8	5.75		rno-miR-434-3p	42	4	10.5		mmu-miR-183-5p	52.5	18	2.91667
hsa-miR-335-5p	45	11	4.09091		rno-miR-15b-3p	41.5	2.5	16.6		mmu-miR-145a-5p	51.5	16.5	3.12121
hsa-miR-140-3p	44.5	16.5	2.69697		rno-miR-335	40.5	3.5	11.5714		mmu-miR-107-3p	50.5	14	3.60714
hsa-miR-654-3p	43.5	4.5	9.66667		rno-miR-200a-3p	40.5	5	8.1		mmu-miR-532-5p	48.5	13.5	3.59259
hsa-miR-574-3p	43	14.5	2.96552		rno-miR-93-5p	39.5	3	13.1667		mmu-miR-146b-5p	48	15	3.2
hsa-miR-941	42.5	13	3.26923		rno-miR-338-5p	38	5.5	6.90909		mmu-miR-133a-3p	47	6	7.83333
hsa-miR-589-5p	39.5	39	1.01282		rno-miR-106b-3p	37.5	2.5	15		mmu-miR-339-3p	44.5	15.5	2.87097
hsa-miR-130b-5p	39.5	9.5	4.15789		rno-miR-98-5p	37	1.5	24.6667		mmu-miR-674-3p	44.5	14	3.17857
hsa-miR-744-5p	38.5	23.5	1.6383		rno-miR-30a-3p	34	4.5	7.55556		mmu-miR-26b-5p	44.5	6.5	6.84615
hsa-miR-215-5p	38.5	9	4.27778		rno-miR-28-3p	31.5	8	3.9375		mmu-miR-191-3p	39	23.5	1.65957
hsa-miR-335-3p	38.5	3	12.8333		rno-miR-23b-3p	31	2	15.5		mmu-miR-222-3p	38.5	9	4.27778
hsa-miR-127-3p	38	26.5	1.43396		rno-miR-103-3p	29	2	14.5		mmu-miR-133b-3p	35.5	19.5	1.82051
hsa-miR-4433b-5p	37.5	19.5	1.92308		rno-miR-450b-5p	27.5	1	27.5		mmu-miR-425-5p	35	29	1.2069
hsa-miR-1301-3p	36.5	9	4.05556		rno-miR-223-5p	27	3.5	7.71429		mmu-miR-335-5p	35	9	3.88889
hsa-miR-139-5p	36.5	3.5	10.4286		rno-miR-139-5p	27	2	13.5		mmu-miR-365-3p	34.5	6	5.75
hsa-miR-365a-3p>hsa-miR-365b-3p	36.5	0.5	73		rno-miR-107-3p	26	4	6.5		mmu-miR-24-2-5p	34	23	1.47826
hsa-miR-483-5p	34	60.5	0.561983		rno-miR-1-3p	24	1.5	16		mmu-miR-130b-5p	33.5	21	1.59524
hsa-miR-142-5p	30.5	2.5	12.2		rno-miR-210-3p	23.5	4.5	5.22222		mmu-miR-221-5p	31.5	11.5	2.73913
hsa-let-7b-3p	30	5.5	5.45455		rno-miR-872-3p	23	4.5	5.11111		mmu-miR-450a-5p	31.5	7.5	4.2
hsa-miR-15b-3p	29	7.5	3.86667		rno-miR-183-5p	22.5	2.5	9		mmu-miR-338-5p	30.5	13	2.34615
hsa-miR-664a-5p	28	14.5	1.93103		rno-miR-24-2-5p	22	5	4.4		mmu-miR-23b-3p	30.5	4.5	6.77778
hsa-miR-323b-3p	27.5	9	3.05556		rno-miR-145-5p	21.5	2	10.75		mmu-miR-101a-3p	30	6	5
hsa-miR-223-3p	26	4.5	5.77778		rno-miR-184	21.5	1.5	14.3333		mmu-miR-203-3p	29.5	9	3.27778
hsa-miR-629-5p	25	10	2.5		rno-let-7e-5p	21.5	1	21.5		mmu-miR-92b-3p	29	14	2.07143
hsa-miR-93-5p	22	3	7.33333		rno-miR-181d-5p	21	2	10.5		mmu-miR-298-5p	28	4.5	6.22222
hsa-miR-30e-5p	21.5	9	2.38889		rno-miR-676	20.5	2.5	8.2		mmu-miR-98-5p	27.5	0	-
hsa-miR-532-5p	21	10	2.1		rno-miR-205	20	2.5	8		mmu-miR-872-3p	26.5	6.5	4.07692
hsa-miR-23b-5p	21	7.5	2.8		rno-miR-378a-3p	20	2.5	8		mmu-miR-15b-3p	26.5	6	4.41667
hsa-miR-374b-5p	20.5	1	20.5		rno-miR-214-3p	20	2.5	8		mmu-miR-181b-5p	26	3.5	7.42857
hsa-miR-328-3p	20	15.5	1.29032		rno-miR-181b-5p	19.5	2.5	7.8		mmu-miR-96-5p	25.5	8	3.1875
hsa-miR-23b-3p	19.5	3.5	5.57143		rno-miR-664-3p	18.5	1	18.5		mmu-miR-363-3p	24.5	12.5	1.96
hsa-miR-345-5p	19	13	1.46154		rno-miR-30e-5p	17	1.5	11.3333		mmu-miR-223-3p	24.5	4.5	5.44444
hsa-miR-150-3p	18	10	1.8		rno-let-7a-1-3p>rno-let-7c-2-3p	17	1	17		mmu-miR-181d-5p	24.5	3	8.16667
hsa-miR-1-3p	16.5	71.5	0.230769		rno-miR-101a-3p	16.5	1.5	11		mmu-miR-1964-3p	24	13	1.84615
hsa-miR-378a-3p	16	39.5	0.405063		rno-miR-30e-3p	16	2	8		mmu-miR-30a-3p	24	5.5	4.36364
hsa-miR-1908-5p	16	14	1.14286		rno-miR-191b	16	2	8		mmu-miR-434-5p	23.5	9.5	2.47368
hsa-miR-361-3p	15.5	3.5	4.42857		rno-miR-199a-5p	15.5	2.5	6.2		mmu-miR-361-3p	23	11	2.09091
hsa-miR-200a-3p	15	4	3.75		rno-miR-25-5p	15.5	2	7.75		mmu-miR-141-3p	22.5	6	3.75
hsa-miR-450b-5p	15	0	-		rno-miR-330-3p	15	2	7.5		mmu-miR-28a-3p	22	4.5	4.88889
hsa-miR-374a-5p	15	0	-		rno-miR-374-5p	14.5	1.5	9.66667		mmu-miR-20a-5p	21	1.5	14
hsa-miR-3605-3p	14.5	4.5	3.22222		rno-let-7b-3p	14.5	1.5	9.66667		mmu-miR-200c-3p	20	4	5
hsa-miR-424-3p	14	6.5	2.15385		rno-miR-200b-3p	14	2	7		mmu-miR-340-5p	19	3.5	5.42857
hsa-miR-4685-3p	13.5	16.5	0.818182		rno-miR-17-5p	14	1.5	9.33333		mmu-let-7e-5p	19	2.5	7.6
hsa-miR-652-3p	13.5	9	1.5		rno-miR-503-5p	12.5	1	12.5		mmu-miR-200b-5p	18.5	5	3.7
hsa-miR-1226-3p	13.5	8.5	1.58824		rno-miR-125a-3p	12	2	6		mmu-miR-486a-3p	18.5	4	4.625
hsa-miR-339-5p	13.5	7	1.92857		rno-miR-488-3p	12	1	12		mmu-miR-16-2-3p	18.5	3.5	5.28571
hsa-miR-155-5p	13.5	3	4.5		rno-miR-148a-5p	11.5	0.5	23		mmu-miR-150-3p	18	7.5	2.4
hsa-miR-370-3p	13.5	2	6.75		rno-miR-127-3p	11.5	1.5	7.66667		mmu-miR-1943-5p	18	3	6
hsa-miR-320d	13.5	1.5	9		rno-miR-652-3p	11.5	1	11.5		mmu-miR-214-3p	17.5	7	2.5
hsa-miR-101-3p	13.5	0.5	27		rno-miR-340-5p	10.5	2	5.25		mmu-miR-136-3p	17.5	5.5	3.18182
hsa-miR-1285-3p	13	5.5	2.36364		rno-miR-106b-5p	10.5	0.5	21		mmu-let-7a-1-3p>mmu-let-7c-2-3p	17.5	2	8.75
hsa-miR-625-3p	13	1	13		rno-miR-3586-3p	9.5	1.5	6.33333		mmu-miR-330-3p	17	9.5	1.78947
hsa-miR-942-5p	13	0	-		rno-miR-101b-3p	9.5	0.5	19		mmu-miR-223-5p	16.5	7.5	2.2
hsa-miR-206	12.5	38.5	0.324675		rno-miR-671	9.5	1	9.5		mmu-miR-194-5p	16	3	5.33333
hsa-miR-193a-5p	12.5	12	1.04167		rno-miR-93-3p	9	2.5	3.6		mmu-miR-378c	15.5	5	3.1
hsa-miR-769-5p	12.5	11	1.13636		rno-miR-10b-5p	9	1	9		mmu-miR-1983	15	6.5	2.30769
hsa-miR-576-5p	12.5	0	-		rno-miR-145-3p	9	1	9		mmu-miR-429-3p	15	4.5	3.33333
hsa-miR-550a-5p	12	12	1		rno-miR-96-5p	8.5	1	8.5		mmu-miR-103-3p	15	3.5	4.28571
hsa-miR-181a-2-3p	12	5.5	2.18182		rno-miR-133a-3p	8.5	1.5	5.66667		mmu-miR-351-3p	14.5	4.5	3.22222
hsa-miR-139-3p	12	3	4		rno-miR-362-5p	8	0.5	16		mmu-miR-125a-3p	14.5	3.5	4.14286
hsa-miR-3184-5p	11.5	19	0.605263		rno-miR-3553	8	1	8		mmu-miR-7a-5p	14.5	1.5	9.66667
hsa-miR-222-3p	11.5	4	2.875		rno-miR-133b-3p	8	0	-		mmu-miR-101b-3p	14	3	4.66667
hsa-miR-15b-5p	11	1	11		rno-miR-222-3p	8	0.5	16		mmu-miR-106b-5p	14	2	7
hsa-miR-432-5p	11	0.5	22		rno-miR-1249	7.5	0.5	15		mmu-miR-671-3p	13.5	3	4.5
hsa-miR-107	10.5	8	1.3125		rno-miR-1306-5p	7.5	1	7.5		mmu-miR-381-3p	13.5	2	6.75
hsa-miR-20a-5p	10.5	2	5.25		rno-miR-3473	7.5	2.5	3		mmu-miR-374b-5p	13	4	3.25
hsa-miR-425-3p	10	4	2.5		rno-miR-221-5p	7	1	7		mmu-miR-125b-2-3p	13	2.5	5.2
hsa-miR-26b-3p	10	1	10		rno-miR-298-5p	7	0.5	14		mmu-miR-409-3p	12.5	4	3.125
hsa-miR-7706	9.5	15.5	0.612903		rno-miR-450b-3p	7	0.5	14		mmu-miR-335-3p	11.5	1.5	7.66667
hsa-miR-5010-5p	9.5	13	0.730769		rno-miR-6216	6.5	1	6.5		mmu-miR-669c-5p	11.5	0.5	23
hsa-miR-193b-5p	9.5	7	1.35714		rno-miR-130a-3p	6.5	0.5	13		mmu-miR-541-5p	11	7	1.57143
hsa-miR-221-5p	9.5	3.5	2.71429		rno-miR-532-5p	6.5	0.5	13		mmu-miR-503-5p	11	3	3.66667
hsa-miR-642a-3p	9.5	3	3.16667		rno-miR-425-3p	6.5	1	6.5		mmu-miR-10b-3p	11	3	3.66667
hsa-miR-483-3p	9.5	0	-		rno-miR-141-3p	6	0.5	12		mmu-miR-1981-5p	11	3	3.66667
hsa-miR-671-3p	9	7	1.28571		rno-miR-203a-3p	6	1	6		mmu-miR-652-3p	10	3.5	2.85714
hsa-miR-342-5p	9	3.5	2.57143		rno-miR-3068-3p	6	0.5	12		mmu-miR-1249-3p	10	2	5
hsa-miR-3177-3p	9	3.5	2.57143		rno-miR-499-5p	6	1	6		mmu-miR-21a-3p	10	1	10
hsa-miR-18a-3p	9	3	3		rno-miR-29b-3p	5.5	1	5.5		mmu-miR-300-3p	9.5	3	3.16667
hsa-miR-766-3p	9	1.5	6		rno-miR-7a-5p	5.5	0.5	11		mmu-miR-148a-5p	9.5	2.5	3.8
hsa-miR-615-3p	8.5	12.5	0.68		rno-miR-144-5p	5.5	0.5	11		mmu-miR-3535	9.5	0	-
hsa-miR-3173-5p	8.5	9.5	0.894737		rno-miR-136-3p	5.5	0.5	11		mmu-miR-144-5p	9.5	0	-
hsa-miR-874-3p	8	10.5	0.761905		rno-miR-15b-5p	5.5	0.5	11		mmu-miR-425-3p	9	7	1.28571
hsa-miR-98-5p	8	2.5	3.2		rno-miR-3559-5p	5.5	0	-		mmu-miR-3102-5p.2-5p	9	6	1.5
hsa-miR-485-5p	8	1.5	5.33333		rno-miR-532-3p	5	1	5		mmu-miR-700-3p	8.5	4.5	1.88889
hsa-miR-10b-3p	7.5	8	0.9375		rno-miR-181c-3p	5	1	5		mmu-miR-503-3p	8.5	3.5	2.42857
hsa-miR-340-3p	7.5	1.5	5		rno-miR-200b-5p	4.5	0	-		mmu-miR-532-3p	8.5	2	4.25
hsa-miR-194-5p	7	5.5	1.27273		rno-miR-125b-1-3p	4.5	0	-		mmu-miR-224-5p	8.5	2	4.25
hsa-miR-329-3p	7	0	-		rno-miR-16-3p	4.5	0	-		mmu-miR-382-5p	8.5	0.5	17
hsa-miR-485-3p	7	0	-		rno-miR-195-3p	4	0	-		mmu-miR-326-3p	8	5	1.6
hsa-miR-3130-3p	6.5	48.5	0.134021		rno-miR-194-5p	4	0.5	8		mmu-miR-3074-5p	8	2.5	3.2
hsa-miR-450a-5p	6.5	4.5	1.44444		rno-miR-542-5p	4	0.5	8		mmu-miR-1955-5p	8	2	4
hsa-miR-1284	6.5	0	-		rno-miR-26b-3p	4	0.5	8		mmu-miR-199b-5p	8	1	8
hsa-miR-454-5p	6.5	0	-		rno-miR-181a-1-3p	4	1	4		mmu-miR-1839-5p	8	1	8
hsa-miR-30e-3p	6.5	0	-		rno-miR-872-5p	4	0.5	8		mmu-miR-296-3p	7.5	2	3.75
hsa-miR-92b-5p	6	9.5	0.631579		rno-miR-150-3p	4	1	4		mmu-miR-204-5p	7.5	1.5	5
hsa-miR-203a-3p	6	9	0.666667		rno-miR-361-3p	3.5	0	-		mmu-miR-124-3p	7	3	2.33333
hsa-miR-3940-3p	6	6	1		rno-miR-409b	3.5	1	3.5		mmu-let-7b-3p	7	2	3.5
hsa-miR-205-5p	6	5	1.2		rno-miR-702-3p	3.5	0	-		mmu-miR-130a-3p	7	2	3.5
hsa-miR-145-5p	6	4	1.5		rno-miR-1839-5p	3.5	0	-		mmu-miR-499-5p	7	1.5	4.66667
hsa-miR-331-5p	6	3	2		rno-miR-130b-3p	3.5	0.5	7		mmu-miR-378a-5p	7	1.5	4.66667
hsa-miR-628-3p	6	2	3		rno-miR-22-5p	3.5	0	-		mmu-miR-664-3p	7	1	7
hsa-miR-885-3p	6	1.5	4		rno-miR-34b-3p	3.5	0	-		mmu-miR-346-5p	6.5	2.5	2.6
hsa-miR-200c-3p	6	0	-		rno-miR-3589	3.5	0.5	7		mmu-miR-219a-2-3p	6.5	2	3.25
hsa-miR-6734-5p	5.5	14	0.392857		rno-miR-326-3p	3.5	1	3.5		mmu-miR-210-3p	6.5	2	3.25
hsa-miR-7-5p	5.5	4	1.375		rno-miR-450a-3p	3.5	0	-		mmu-miR-30e-3p	6.5	1.5	4.33333
hsa-miR-1292-5p	5.5	3	1.83333		rno-miR-541-5p	3	0.5	6		mmu-miR-22-5p	6.5	1	6.5
hsa-miR-7976	5.5	1.5	3.66667		rno-miR-19b-3p	3	0	-		mmu-miR-17-5p	6.5	0.5	13
hsa-miR-323a-3p	5.5	1.5	3.66667		rno-miR-429	3	0	-		mmu-miR-421-3p	6	1.5	4
hsa-miR-3529-3p	5.5	1	5.5		rno-miR-30c-2-3p	3	0.5	6		mmu-miR-350-3p	6	1.5	4
hsa-miR-532-3p	5	10	0.5		rno-miR-10b-3p	3	0.5	6		mmu-miR-125b-1-3p	5.5	2	2.75
hsa-miR-21-3p	5	5	1		rno-miR-328b-3p	3	0	-		mmu-miR-29b-3p	5	4	1.25
hsa-miR-340-5p	5	5	1		rno-miR-340-3p	2.5	0	-		mmu-miR-1843a-5p	5	2.5	2
hsa-miR-330-3p	5	4	1.25		rno-miR-874-3p	2.5	0.5	5		mmu-miR-19b-3p	5	1.5	3.33333
hsa-miR-339-3p	5	3	1.66667		rno-miR-10a-3p	2.5	0	-		mmu-miR-195a-3p	5	1	5
hsa-miR-3909	5	0	-		rno-miR-1843a-3p	2.5	0	-		mmu-miR-296-5p	5	0.5	10
hsa-miR-124-3p	4.5	4	1.125		rno-miR-378a-5p	2.5	0	-		mmu-let-7e-3p	5	0	-
hsa-miR-409-5p	4.5	2	2.25		rno-miR-23b-5p	2.5	0.5	5		mmu-miR-6395	5	0	-
hsa-miR-181b-5p	4.5	1	4.5		rno-miR-200c-3p	2.5	0	-		mmu-miR-370-3p	4.5	2.5	1.8
hsa-miR-30a-3p	4.5	1	4.5		rno-miR-124-3p	2.5	0	-		mmu-miR-130b-3p	4.5	1.5	3
hsa-miR-543	4.5	0	-		rno-miR-494-3p	2	0	-		mmu-miR-29c-3p	4.5	1.5	3
hsa-miR-3195	4	4.5	0.888889		rno-miR-155-5p	2	0	-		mmu-miR-215-3p	4	1.5	2.66667
hsa-miR-1343-3p	4	2.5	1.6		rno-miR-17-2-3p	2	0	-		mmu-miR-676-5p	4	1.5	2.66667
hsa-miR-433-3p	4	1.5	2.66667		rno-let-7e-3p	2	0	-		mmu-miR-1981-3p	4	1.5	2.66667
hsa-miR-134-5p	4	1.5	2.66667		rno-miR-21-3p	2	0	-		mmu-miR-222-5p	4	1.5	2.66667
hsa-miR-1294	4	0	-		rno-miR-374-3p	2	0	-		mmu-miR-181c-5p	4	1	4
hsa-miR-624-5p	4	0	-		rno-miR-370-3p	2	0	-		mmu-miR-134-5p	4	1	4
hsa-miR-3605-5p	4	0	-		rno-miR-29c-3p	2	0	-		mmu-miR-15b-5p	4	1	4
hsa-miR-202-3p	4	0	-		rno-let-7f-1-3p	2	0	-		mmu-miR-181a-1-3p	4	0.5	8
hsa-miR-223-5p	4	0	-		rno-miR-18a-3p	2	0	-		mmu-miR-433-3p	4	0.5	8
hsa-miR-125a-3p	3.5	4	0.875		rno-miR-181d-3p	2	0	-		mmu-miR-6538	4	0.5	8
hsa-miR-136-3p	3.5	3.5	1		rno-miR-1843b-5p	1.5	0	-		mmu-miR-30c-2-3p	4	0	-
hsa-miR-4446-3p	3.5	3	1.16667		rno-miR-9a-5p	1.5	0	-		mmu-miR-148b-5p	4	0	-
hsa-miR-504-5p	3.5	2	1.75		rno-miR-134-5p	1.5	0	-		mmu-miR-362-5p	3.5	1	3.5
hsa-miR-19b-3p	3.5	1.5	2.33333		rno-miR-342-5p	1.5	0.5	3		mmu-miR-212-5p	3.5	1	3.5
hsa-miR-371b-5p	3.5	1	3.5		rno-miR-3559-3p	1.5	0	-		mmu-miR-10a-3p	3.5	0.5	7
hsa-miR-6511a-3p	3.5	1	3.5		rno-miR-582-3p	1.5	0	-		mmu-miR-1306-5p	3.5	0.5	7
hsa-miR-4467	3.5	1	3.5		rno-miR-196c-3p	1.5	0	-		mmu-miR-8114	3.5	0.5	7
hsa-miR-4755-5p	3.5	0	-		rno-miR-181c-5p	1.5	0	-		mmu-miR-101c	3.5	0	-
hsa-miR-26a-1-3p	3.5	0	-		rno-miR-455-5p	1.5	0	-		mmu-miR-23b-5p	3	2.5	1.2
hsa-miR-4662a-5p	3.5	0	-		rno-miR-500-3p	1.5	0	-		mmu-miR-3057-5p	3	2	1.5
hsa-miR-6803-3p	3	2.5	1.2		rno-miR-483-5p	1.5	0	-		mmu-miR-152-5p	3	1.5	2
hsa-miR-148a-5p	3	2	1.5		rno-miR-98-3p	1.5	0	-		mmu-miR-331-5p	3	1.5	2
hsa-miR-505-5p	3	1.5	2		rno-miR-664-2-5p	1.5	0	-		mmu-miR-455-3p	3	1	3
hsa-miR-106b-5p	3	1	3		rno-miR-323-3p	1.5	0	-		mmu-miR-26b-3p	3	1	3
hsa-miR-3120-5p	3	0.5	6		rno-miR-350	1	0	-		mmu-miR-3058-5p	3	1	3
hsa-miR-4659a-3p	3	0	-		rno-miR-212-5p	1	0	-		mmu-miR-409-5p	3	0.5	6
hsa-miR-144-5p	3	0	-		rno-miR-409a-5p	1	0	-		mmu-miR-143-5p	3	0.5	6
hsa-miR-3614-5p	3	0	-		rno-miR-434-5p	1	0	-		mmu-miR-132-3p	3	0.5	6
hsa-miR-766-5p	3	0	-		rno-miR-505-5p	1	0	-		mmu-miR-379-5p	3	0.5	6
hsa-miR-1271-5p	3	0	-		rno-miR-23a-5p	1	1	1		mmu-miR-18a-3p	3	0.5	6
hsa-miR-493-5p	3	0	-		rno-miR-495	1	0	-		mmu-miR-668-3p	3	0	-
hsa-miR-199b-5p	2.5	5.5	0.454545		rno-miR-30d-3p	1	0	-		mmu-miR-98-3p	2.5	1.5	1.66667
hsa-miR-1299	2.5	4	0.625		rno-miR-382-5p	1	0	-		mmu-miR-485-5p	2.5	1.5	1.66667
hsa-miR-193b-3p	2.5	3.5	0.714286		rno-miR-483-3p	1	0	-		mmu-miR-3068-3p	2.5	1.5	1.66667
hsa-miR-197-5p	2.5	3.5	0.714286		rno-miR-132-3p	1	0	-		mmu-miR-1927	2.5	1.5	1.66667
hsa-miR-25-5p	2.5	3	0.833333		rno-miR-140-5p	1	0	-		mmu-miR-874-3p	2.5	1.5	1.66667
hsa-miR-654-5p	2.5	2.5	1		rno-miR-148b-5p	1	0	-		mmu-miR-7219-3p	2.5	1.5	1.66667
hsa-miR-503-5p	2.5	1.5	1.66667		rno-miR-5132-5p	1	0	-		mmu-miR-500-3p	2.5	1	2.5
hsa-miR-200b-3p	2.5	1.5	1.66667		rno-miR-485-3p	1	0	-		mmu-miR-34c-5p	2.5	0.5	5
hsa-let-7a-3p	2.5	1	2.5		rno-miR-542-3p	1	0	-		mmu-miR-129-5p	2.5	0.5	5
hsa-miR-6511b-3p	2.5	1	2.5		rno-miR-32-5p	1	0	-		mmu-miR-5113	2.5	0.5	5
hsa-miR-382-5p	2.5	1	2.5		rno-miR-7a-1-3p	1	0	-		mmu-miR-1968-5p	2.5	0	-
hsa-miR-5187-5p	2.5	1	2.5		rno-miR-296-5p	1	0	-		mmu-miR-450b-5p	2.5	0	-
hsa-miR-6735-5p	2.5	0.5	5		rno-miR-1843a-5p	1	0	-		mmu-miR-672-5p	2.5	0	-
hsa-miR-95-3p	2.5	0	-		rno-miR-146a-3p	1	0	-		mmu-miR-147-5p	2.5	0	-
hsa-miR-9-5p	2	4.5	0.444444		rno-miR-26a-3p	1	0	-		mmu-miR-181c-3p	2	1.5	1.33333
hsa-miR-942-3p	2	2.5	0.8		rno-miR-6328	1	0	-		mmu-miR-1247-5p	2	1	2
hsa-miR-6741-3p	2	2	1		rno-miR-3068-5p	0.5	0	-		mmu-miR-542-5p	2	1	2
hsa-miR-411-3p	2	1.5	1.33333		rno-miR-3065-3p	0.5	0	-		mmu-miR-667-3p	2	1	2
hsa-miR-214-3p	2	1	2		rno-miR-138-5p	0.5	0	-		mmu-miR-34b-3p	2	0.5	4
hsa-miR-6805-5p	2	1	2		rno-miR-672-5p	0.5	0	-		mmu-miR-338-3p	2	0.5	4
hsa-miR-421	2	0.5	4		rno-miR-377-3p	0.5	0	-		mmu-miR-410-3p	2	0.5	4
hsa-miR-6815-5p	2	0.5	4		rno-miR-153-5p	0.5	0	-		mmu-miR-342-5p	2	0.5	4
hsa-miR-6852-5p	2	0.5	4		rno-miR-6329	0.5	0	-		mmu-miR-25-5p	2	0.5	4
hsa-miR-3143	2	0	-		rno-miR-19a-3p	0.5	0	-		mmu-miR-26a-2-3p	2	0	-
hsa-miR-5581-3p	2	0	-		rno-miR-6321	0.5	0	-		mmu-miR-708-3p	2	0	-
hsa-miR-93-3p	2	0	-		rno-miR-346	0.5	0	-		mmu-miR-340-3p	2	0	-
hsa-miR-331-3p	2	0	-		rno-miR-152-5p	0.5	0	-		mmu-miR-362-3p	2	0	-
hsa-miR-17-5p	2	0	-		rno-miR-18a-5p	0.5	0	-		mmu-miR-666-5p	2	0	-
hsa-miR-130a-3p	2	0	-		rno-miR-34c-5p	0.5	0	-		mmu-miR-9-5p	2	0	-
hsa-miR-191-3p	2	0	-		rno-miR-615	0.5	0	-		mmu-let-7i-3p	2	0	-
hsa-miR-132-3p	2	0	-		rno-miR-433-3p	0.5	0	-		mmu-miR-1843b-5p	1.5	2.5	0.6
hsa-miR-656-3p	2	0	-		rno-miR-24-1-5p	0.5	0	-		mmu-miR-23a-5p	1.5	2	0.75
hsa-miR-1538	2	0	-		rno-miR-485-5p	0.5	0	-		mmu-miR-3102-3p	1.5	1.5	1
hsa-miR-1228-5p	1.5	6	0.25		rno-miR-219a-2-3p	0.5	0	-		mmu-miR-673-5p	1.5	1	1.5
hsa-miR-1273h-3p	1.5	5.5	0.272727		rno-miR-129-2-3p	0.5	0	-		mmu-miR-7687-5p	1.5	1	1.5
hsa-miR-6837-5p	1.5	2.5	0.6		rno-miR-674-5p	0.5	0	-		mmu-miR-214-5p	1.5	0.5	3
hsa-miR-5189-5p	1.5	2.5	0.6		rno-miR-296-3p	0.5	0	-		mmu-miR-155-5p	1.5	0.5	3
hsa-miR-660-5p	1.5	1.5	1		rno-miR-3074	0.5	0	-		mmu-miR-299a-3p	1.5	0.5	3
hsa-miR-4687-5p	1.5	1.5	1		rno-miR-212-3p	0.5	0	-		mmu-miR-139-3p	1.5	0.5	3
hsa-miR-381-3p	1.5	1	1.5		rno-miR-300-3p	0.5	0	-		mmu-miR-7a-1-3p	1.5	0.5	3
hsa-miR-499a-5p	1.5	1	1.5		rno-miR-219a-1-3p	0.5	0	-		mmu-miR-455-5p	1.5	0.5	3
hsa-miR-5001-3p	1.5	1	1.5		rno-miR-487b-3p	0.5	0	-		mmu-miR-30b-3p	1.5	0.5	3
hsa-miR-125b-1-3p	1.5	1	1.5		rno-miR-497-5p	0.5	0	-		mmu-miR-323-3p	1.5	0.5	3
hsa-miR-185-3p	1.5	1	1.5		rno-let-7c-1-3p	0.5	0	-		mmu-miR-1960	1.5	0.5	3
hsa-miR-4731-5p	1.5	1	1.5		rno-miR-1193-3p	0.5	0	-		mmu-miR-450b-3p	1.5	0.5	3
hsa-miR-1249-3p	1.5	1	1.5		rno-miR-203b-3p	0.5	0	-		mmu-miR-674-5p	1.5	0.5	3
hsa-miR-4435	1.5	1	1.5		rno-miR-362-3p	0.5	0	-		mmu-miR-17-3p	1.5	0.5	3
hsa-miR-1270	1.5	1	1.5		rno-miR-1306-3p	0.5	0	-		mmu-miR-200a-5p	1.5	0	-
hsa-miR-152-3p	1.5	1	1.5		rno-miR-193a-5p	0.5	0	-		mmu-miR-31-5p	1.5	0	-
hsa-miR-29c-3p	1.5	0.5	3		rno-miR-323-5p	0.5	0	-		mmu-miR-19a-3p	1.5	0	-
hsa-miR-548o-3p	1.5	0.5	3		rno-miR-196a-5p	0.5	0	-		mmu-let-7f-1-3p	1.5	0	-
hsa-miR-664a-3p	1.5	0.5	3		rno-miR-30c-1-3p	0.5	0	-		mmu-miR-3074-1-3p	1.5	0	-
hsa-miR-505-3p	1.5	0	-		rno-miR-139-3p	0.5	0	-		mmu-miR-205-3p	1.5	0	-
hsa-miR-6859-5p	1.5	0	-		rno-miR-204-5p	0.5	0	-		mmu-miR-877-3p	1.5	0	-
hsa-miR-3161	1.5	0	-		rno-miR-345-3p	0.5	0	-		mmu-miR-193b-5p	1.5	0	-
hsa-miR-3613-3p	1.5	0	-		rno-miR-504	0.5	0	-		mmu-miR-495-3p	1.5	0	-
hsa-miR-132-5p	1.5	0	-		rno-miR-9a-3p	0.5	0	-		mmu-miR-7010-5p	1.5	0	-
hsa-miR-1468-5p	1.5	0	-		rno-miR-219b	0.5	0	-		mmu-miR-871-3p	1	2	0.5
hsa-miR-548ac	1.5	0	-		rno-miR-653-3p	0.5	0	-		mmu-miR-511-5p	1	1.5	0.666667
hsa-miR-181d-5p	1.5	0	-		rno-miR-17-1-3p	0.5	0	-		mmu-miR-9-3p	1	1	1
hsa-miR-130b-3p	1.5	0	-		rno-miR-27a-5p	0.5	0	-		mmu-miR-7667-5p	1	1	1
hsa-miR-4482-3p	1.5	0	-		rno-miR-325-3p	0.5	0	-		mmu-miR-504-5p	1	1	1
hsa-miR-141-3p	1.5	0	-		rno-miR-384-3p	0.5	0	-		mmu-miR-92a-2-5p	1	1	1
hsa-miR-1228-3p	1.5	0	-		rno-miR-143-5p	0.5	0	-		mmu-miR-30d-3p	1	0.5	2
hsa-miR-200b-5p	1.5	0	-		rno-miR-488-5p	0.5	0	-		mmu-miR-93-3p	1	0.5	2
hsa-miR-362-5p	1.5	0	-		rno-miR-331-3p	0.5	0	-		mmu-miR-1970	1	0.5	2
hsa-miR-6833-3p	1.5	0	-		rno-miR-218a-5p	0.5	0	-		mmu-miR-330-5p	1	0.5	2
hsa-miR-4665-5p	1.5	0	-		rno-miR-369-3p	0.5	0	-		mmu-miR-26a-1-3p	1	0.5	2
hsa-miR-4646-5p	1.5	0	-		rno-miR-379-5p	0.5	0	-		mmu-miR-3474	1	0.5	2
hsa-let-7e-3p	1.5	0	-		rno-miR-802-5p	0.5	0	-		mmu-miR-1934-5p	1	0.5	2
hsa-miR-10a-3p	1.5	0	-		rno-miR-3577	0.5	0	-		mmu-miR-1191b-5p	1	0.5	2
hsa-miR-181a-3p	1.5	0	-		rno-miR-410-3p	0.5	0	-		mmu-miR-802-5p	1	0.5	2
hsa-miR-495-3p	1.5	0	-		rno-miR-128-2-5p	0.5	0	-		mmu-miR-195a-5p	1	0.5	2
hsa-miR-3127-5p	1.5	0	-		rno-miR-543-3p	0.5	0	-		mmu-miR-193b-3p	1	0.5	2
hsa-miR-410-3p	1.5	0	-		rno-miR-873-3p	0.5	0	-		mmu-miR-204-3p	1	0	-
hsa-miR-106a-5p	1.5	0	-		rno-miR-6215	0.5	0	-		mmu-miR-487b-3p	1	0	-
hsa-miR-493-3p	1.5	0	-		rno-miR-15a-5p	0.5	0	-		mmu-let-7c-1-3p	1	0	-
hsa-miR-939-5p	1	11.5	0.0869565		rno-miR-181a-2-3p	0.5	0	-		mmu-miR-196b-5p	1	0	-
hsa-miR-4755-3p	1	6	0.166667		rno-miR-208a-3p	0.5	0	-		mmu-miR-615-5p	1	0	-
hsa-miR-6780a-5p	1	5	0.2							mmu-miR-142a-3p	1	0	-
hsa-miR-4433b-3p	1	4.5	0.222222							mmu-miR-582-3p	1	0	-
hsa-miR-149-5p	1	3.5	0.285714							mmu-miR-497a-5p	1	0	-
hsa-miR-6747-3p	1	2	0.5							mmu-miR-140-5p	1	0	-
hsa-miR-224-5p	1	2	0.5							mmu-miR-27a-5p	1	0	-
hsa-miR-3944-5p	1	1.5	0.666667							mmu-miR-369-3p	1	0	-
hsa-miR-128-1-5p	1	1.5	0.666667							mmu-miR-211-5p	1	0	-
hsa-miR-4443	1	1.5	0.666667							mmu-miR-671-5p	1	0	-
hsa-miR-146b-3p	1	1.5	0.666667							mmu-miR-540-5p	1	0	-
hsa-miR-3157-3p	1	1	1							mmu-miR-700-5p	1	0	-
hsa-miR-3120-3p	1	1	1							mmu-miR-465a-5p	1	0	-
hsa-miR-664b-5p	1	1	1							mmu-miR-129-2-3p	1	0	-
hsa-miR-889-3p	1	0.5	2							mmu-miR-146b-3p	1	0	-
hsa-miR-212-5p	1	0.5	2							mmu-miR-345-5p	1	0	-
hsa-miR-6866-5p	1	0	-							mmu-miR-301a-5p	1	0	-
hsa-miR-1304-5p	1	0	-							mmu-miR-466g	1	0	-
hsa-miR-3140-3p	1	0	-							mmu-miR-187-3p	1	0	-
hsa-miR-758-3p	1	0	-							mmu-miR-669a-5p>mmu-miR-669p-5p	1	0	-
hsa-miR-222-5p	1	0	-							mmu-miR-8097	1	0	-
hsa-miR-6513-3p	1	0	-							mmu-miR-664-5p	1	0	-
hsa-miR-3691-3p	1	0	-							mmu-miR-18a-5p	1	0	-
hsa-miR-5094	1	0	-							mmu-miR-3068-5p	1	0	-
hsa-miR-4738-3p	1	0	-							mmu-miR-181d-3p	1	0	-
hsa-miR-4746-5p	1	0	-							mmu-miR-483-5p	0.5	1	0.5
hsa-miR-548k	1	0	-							mmu-miR-543-3p	0.5	0.5	1
hsa-miR-4742-3p	1	0	-							mmu-miR-383-5p	0.5	0.5	1
hsa-miR-1306-5p	1	0	-							mmu-miR-411-5p	0.5	0.5	1
hsa-miR-4686	1	0	-							mmu-miR-16-1-3p	0.5	0.5	1
hsa-miR-204-5p	1	0	-							mmu-miR-744-3p	0.5	0.5	1
hsa-miR-296-5p	1	0	-							mmu-miR-8105	0.5	0.5	1
hsa-miR-1307-5p	1	0	-							mmu-miR-363-5p	0.5	0.5	1
hsa-miR-22-5p	1	0	-							mmu-miR-7058-5p	0.5	0.5	1
hsa-miR-5010-3p	1	0	-							mmu-miR-8103	0.5	0.5	1
hsa-miR-1307-3p	1	0	-							mmu-miR-5128	0.5	0.5	1
hsa-miR-379-3p	1	0	-							mmu-miR-5107-5p	0.5	0.5	1
hsa-miR-5683	1	0	-							mmu-miR-126b-5p	0.5	0	-
hsa-miR-550a-3-5p	1	0	-							mmu-miR-194-1-3p	0.5	0	-
hsa-miR-1227-3p	1	0	-							mmu-miR-331-3p	0.5	0	-
hsa-miR-3591-3p	1	0	-							mmu-miR-384-3p	0.5	0	-
hsa-miR-548at-5p	1	0	-							mmu-miR-99b-3p	0.5	0	-
hsa-miR-3675-5p	1	0	-							mmu-miR-1941-5p	0.5	0	-
hsa-miR-6850-5p	1	0	-							mmu-miR-132-5p	0.5	0	-
hsa-miR-1260b	1	0	-							mmu-miR-741-3p	0.5	0	-
hsa-miR-3688-3p	1	0	-							mmu-miR-8111	0.5	0	-
hsa-miR-6804-3p	1	0	-							mmu-miR-379-3p	0.5	0	-
hsa-miR-7848-3p	1	0	-							mmu-miR-32-5p	0.5	0	-
hsa-miR-6891-5p	1	0	-							mmu-miR-1191a	0.5	0	-
hsa-miR-1255b-5p	0.5	3.5	0.142857							mmu-miR-1231-3p	0.5	0	-
hsa-miR-34c-5p	0.5	3.5	0.142857							mmu-miR-384-5p	0.5	0	-
hsa-miR-6858-5p	0.5	3	0.166667							mmu-miR-369-5p	0.5	0	-
hsa-miR-873-3p	0.5	3	0.166667							mmu-miR-465c-5p	0.5	0	-
hsa-miR-6767-5p	0.5	2.5	0.2							mmu-miR-1963	0.5	0	-
hsa-miR-151b	0.5	2.5	0.2							mmu-miR-1839-3p	0.5	0	-
hsa-miR-378a-5p	0.5	2	0.25							mmu-miR-770-3p	0.5	0	-
hsa-miR-23a-5p	0.5	2	0.25							mmu-miR-365-2-5p	0.5	0	-
hsa-miR-1224-5p	0.5	1.5	0.333333							mmu-miR-6959-3p	0.5	0	-
hsa-miR-6750-5p	0.5	1.5	0.333333							mmu-miR-497b	0.5	0	-
hsa-miR-92a-1-5p	0.5	1.5	0.333333							mmu-miR-127-5p	0.5	0	-
hsa-miR-203b-5p	0.5	1.5	0.333333							mmu-miR-7115-5p	0.5	0	-
hsa-miR-3158-3p	0.5	1	0.5							mmu-miR-467c-5p	0.5	0	-
hsa-let-7i-3p	0.5	1	0.5							mmu-miR-24-1-5p	0.5	0	-
hsa-miR-122-3p	0.5	1	0.5							mmu-miR-7046-5p	0.5	0	-
hsa-miR-8072	0.5	1	0.5							mmu-miR-7019-3p	0.5	0	-
hsa-miR-548e-3p	0.5	1	0.5							mmu-miR-7012-5p	0.5	0	-
hsa-miR-6862-5p	0.5	1	0.5							mmu-miR-5621-3p	0.5	0	-
hsa-miR-211-5p	0.5	1	0.5							mmu-miR-5121	0.5	0	-
hsa-miR-4485-3p	0.5	1	0.5							mmu-miR-872-5p	0.5	0	-
hsa-miR-576-3p	0.5	1	0.5							mmu-miR-669b-5p	0.5	0	-
hsa-miR-183-3p	0.5	0.5	1							mmu-miR-6392-5p	0.5	0	-
hsa-miR-7106-3p	0.5	0.5	1							mmu-miR-5099	0.5	0	-
hsa-miR-3591-5p	0.5	0.5	1							mmu-miR-20a-3p	0.5	0	-
hsa-miR-4710	0.5	0.5	1							mmu-miR-194-2-3p	0.5	0	-
hsa-miR-1303	0.5	0	-							mmu-miR-149-3p	0.5	0	-
hsa-miR-6509-5p	0.5	0	-							mmu-miR-1224-5p	0.5	0	-
hsa-miR-616-5p	0.5	0	-							mmu-miR-7036b-3p	0.5	0	-
hsa-miR-19a-3p	0.5	0	-							mmu-miR-7015-3p	0.5	0	-
hsa-miR-651-5p	0.5	0	-							mmu-miR-547-3p	0.5	0	-
hsa-miR-30d-3p	0.5	0	-							mmu-miR-431-3p	0.5	0	-
hsa-miR-4773	0.5	0	-							mmu-miR-341-5p	0.5	0	-
hsa-miR-1289	0.5	0	-							mmu-miR-92a-1-5p	0.5	0	-
hsa-miR-4772-3p	0.5	0	-							mmu-miR-6939-3p	0.5	0	-
hsa-miR-2355-3p	0.5	0	-							mmu-miR-323-5p	0.5	0	-
hsa-miR-6837-3p	0.5	0	-							mmu-miR-217-5p	0.5	0	-
hsa-miR-1323	0.5	0	-							mmu-miR-211-3p	0.5	0	-
hsa-miR-5587-3p	0.5	0	-							mmu-miR-1943-3p	0.5	0	-
hsa-miR-1248	0.5	0	-							mmu-miR-141-5p	0.5	0	-
hsa-miR-106a-3p	0.5	0	-							mmu-miR-1933-3p	0.5	0	-
hsa-miR-655-3p	0.5	0	-							mmu-miR-1306-3p	0.5	0	-
hsa-miR-3939	0.5	0	-							mmu-miR-7650-5p	0.5	0	-
hsa-miR-429	0.5	0	-							mmu-miR-129b-5p	0.5	0	-
hsa-miR-625-5p	0.5	0	-							mmu-miR-1231-5p	0.5	0	-
hsa-miR-6724-5p	0.5	0	-							mmu-miR-6979-3p	0.5	0	-
hsa-miR-30c-1-3p	0.5	0	-							mmu-miR-3065-3p	0.5	0	-
hsa-miR-4786-5p	0.5	0	-							mmu-miR-690	0.5	0	-
hsa-miR-181d-3p	0.5	0	-							mmu-miR-3072-3p	0.5	0	-
hsa-miR-516a-5p	0.5	0	-							mmu-miR-1982-3p	0.5	0	-
hsa-miR-6727-5p	0.5	0	-							mmu-miR-7661-3p	0.5	0	-
hsa-miR-6853-3p	0.5	0	-							mmu-miR-185-3p	0.5	0	-
hsa-miR-338-3p	0.5	0	-							mmu-miR-7658-3p	0.5	0	-
hsa-miR-382-3p	0.5	0	-							mmu-miR-3082-3p	0.5	0	-
hsa-miR-4661-5p	0.5	0	-							mmu-miR-193a-5p	0.5	0	-
hsa-miR-605-3p	0.5	0	-							mmu-miR-1843a-3p	0.5	0	-
hsa-miR-181c-5p	0.5	0	-							mmu-miR-133a-5p	0.5	0	-
hsa-miR-760	0.5	0	-							mmu-miR-30c-1-3p	0.5	0	-
hsa-miR-1180-5p	0.5	0	-							mmu-miR-5112	0.5	0	-
hsa-miR-18a-5p	0.5	0	-							mmu-miR-3473d	0.5	0	-
hsa-miR-4657	0.5	0	-							mmu-miR-3060-3p	0.5	0	-
hsa-miR-4742-5p	0.5	0	-							mmu-miR-494-3p	0.5	0	-
hsa-miR-487b-3p	0.5	0	-							mmu-miR-196a-1-3p	0.5	0	-
hsa-miR-6741-5p	0.5	0	-							mmu-miR-329-3p	0.5	0	-
hsa-miR-7113-5p	0.5	0	-							mmu-miR-218-5p	0.5	0	-
hsa-miR-99b-3p	0.5	0	-							mmu-miR-3102-3p.2-3p	0.5	0	-
hsa-miR-5189-3p	0.5	0	-							mmu-miR-7a-2-3p	0.5	0	-
hsa-miR-541-3p	0.5	0	-							mmu-miR-5110	0.5	0	-
hsa-miR-6750-3p	0.5	0	-							mmu-miR-292b-5p	0.5	0	-
hsa-miR-6780a-3p	0.5	0	-							mmu-miR-496a-3p	0.5	0	-
hsa-miR-708-3p	0.5	0	-							mmu-miR-6988-3p	0.5	0	-
hsa-miR-1273c	0.5	0	-							mmu-miR-702-3p	0.5	0	-
hsa-miR-1291	0.5	0	-							mmu-miR-6911-3p	0.5	0	-
hsa-miR-412-5p	0.5	0	-							mmu-miR-511-3p	0.5	0	-
hsa-miR-6809-5p	0.5	0	-							mmu-miR-7041-5p	0.5	0	-
hsa-miR-363-5p	0.5	0	-							mmu-miR-344d-3p	0.5	0	-
hsa-miR-4758-5p	0.5	0	-							mmu-miR-7682-3p	0.5	0	-
hsa-miR-544b	0.5	0	-							mmu-miR-7653-5p	0.5	0	-
hsa-miR-6861-5p	0.5	0	-							mmu-miR-5129-3p	0.5	0	-
hsa-miR-149-3p	0.5	0	-							mmu-miR-6989-3p	0.5	0	-
hsa-miR-4470	0.5	0	-							mmu-miR-3076-3p	0.5	0	-
hsa-miR-4741	0.5	0	-							mmu-miR-128-2-5p	0	0.5	0
hsa-miR-4747-5p	0.5	0	-							mmu-miR-8120	0	0.5	0
hsa-miR-556-3p	0.5	0	-							mmu-miR-486b-3p	0	0.5	0
hsa-miR-6842-3p	0.5	0	-							mmu-miR-187-5p	0	0.5	0
hsa-miR-98-3p	0.5	0	-							mmu-miR-376b-3p	0	0.5	0
hsa-miR-4677-3p	0.5	0	-							mmu-miR-345-3p	0	0.5	0
hsa-miR-3127-3p	0.5	0	-							mmu-miR-183-3p	0	0.5	0
hsa-miR-877-5p	0.5	0	-							mmu-miR-6948-3p	0	0.5	0
hsa-miR-548aa>hsa-miR-548t-3p	0.5	0	-							mmu-miR-3095-3p	0	0.5	0
hsa-miR-548ay-3p	0.5	0	-							mmu-miR-7688-5p	0	0.5	0
hsa-miR-1254	0.5	0	-
hsa-miR-550a-3p	0.5	0	-
hsa-miR-1260a	0.5	0	-
hsa-miR-3928-3p	0.5	0	-
hsa-miR-618	0.5	0	-
hsa-miR-6503-3p	0.5	0	-
hsa-miR-6789-3p	0.5	0	-
hsa-miR-6875-5p	0.5	0	-
hsa-miR-296-3p	0.5	0	-
hsa-miR-3691-5p	0.5	0	-
hsa-miR-369-3p	0.5	0	-
hsa-miR-4326	0.5	0	-
hsa-miR-6884-5p	0.5	0	-
hsa-miR-1229-3p	0.5	0	-
hsa-miR-1298-5p	0.5	0	-
hsa-miR-204-3p	0.5	0	-
hsa-miR-208a-3p	0.5	0	-
hsa-miR-214-5p	0.5	0	-
hsa-miR-3150a-5p	0.5	0	-
hsa-miR-570-3p	0.5	0	-
hsa-miR-636	0.5	0	-
hsa-miR-6510-3p	0.5	0	-
hsa-miR-6883-3p	0.5	0	-
hsa-miR-6894-3p	0.5	0	-
hsa-miR-216b-5p	0.5	0	-
hsa-miR-219b-5p	0.5	0	-
hsa-miR-29b-1-5p	0.5	0	-
hsa-miR-3613-5p	0.5	0	-
hsa-miR-4433a-3p	0.5	0	-
hsa-miR-451b	0.5	0	-
hsa-miR-539-3p	0.5	0	-
hsa-miR-548j-5p	0.5	0	-
hsa-miR-5698	0.5	0	-
hsa-miR-6516-5p	0.5	0	-
hsa-miR-6782-3p	0.5	0	-
hsa-miR-6894-5p	0.5	0	-
hsa-miR-744-3p	0.5	0	-
hsa-miR-7854-3p	0.5	0	-
hsa-miR-153-3p	0.5	0	-
hsa-miR-20b-5p	0.5	0	-
hsa-miR-3138	0.5	0	-
hsa-miR-3154	0.5	0	-
hsa-miR-3157-5p	0.5	0	-
hsa-miR-6754-3p	0.5	0	-
hsa-miR-4433a-5p	0	9.5	0
hsa-miR-133a-3p	0	5	0
hsa-miR-6515-5p	0	2	0
hsa-miR-663a	0	1.5	0
hsa-miR-29c-5p	0	1.5	0
hsa-miR-3074-5p	0	1.5	0
hsa-miR-3199	0	1.5	0
hsa-miR-6777-5p	0	1.5	0
hsa-miR-3200-5p	0	1	0
hsa-miR-29b-3p	0	1	0
hsa-miR-629-3p	0	1	0
hsa-miR-138-5p	0	1	0
hsa-miR-196b-5p	0	1	0
hsa-miR-1976	0	1	0
hsa-miR-210-3p	0	1	0
hsa-miR-1236-5p	0	1	0
hsa-miR-1262	0	1	0
hsa-miR-133b	0	1	0
hsa-miR-3680-3p	0	1	0
hsa-miR-449a	0	1	0
hsa-miR-4804-3p	0	1	0
hsa-miR-6514-5p	0	1	0
hsa-miR-6771-5p	0	1	0
hsa-miR-411-5p	0	0.5	0
hsa-miR-365b-5p	0	0.5	0
hsa-miR-1273g-3p	0	0.5	0
hsa-miR-1304-3p	0	0.5	0
hsa-miR-196a-5p	0	0.5	0
hsa-miR-2115-5p	0	0.5	0
hsa-miR-324-3p	0	0.5	0
hsa-miR-326	0	0.5	0
hsa-miR-4491	0	0.5	0
hsa-miR-659-3p	0	0.5	0
hsa-miR-6732-3p	0	0.5	0
hsa-miR-6734-3p	0	0.5	0
hsa-miR-675-5p	0	0.5	0
Note: h, human; r, rat; m, mouse; sEV, small extracellular vesicle; de-sEV, small extracellular vesicle depleted; e, serum small extracellular vesicle; d, small extracellular vesicle depleted serum;TPM, transcripts per million reads. TPM provided here were the average of two biological replicates. Top 10 miRNAs in serum sEV were highlighted in blod font.
