# Supplementary material for: Characterization of serum small extracellular vesicles and their small RNA contents across humans, rats, and mice
Source: Sci Rep. 2020 Mar 6;10:4197. doi: 10.1038/s41598-020-61098-9 (PMC7060188; doi:10.1038/s41598-020-61098-9)
Supplement: Supplementary file 6 — Supplementary information6. [file 41598_2020_61098_MOESM6_ESM.xlsx]

## Sheet: 6-1
Supplementary Table 6-1 The 188 common miRNAs among human, rat and mouse serum sEV and their expression in corresponding de-sEV serum (Figure 6C )
	Human			Rat			Mouse
miRNA_id	he_TPM	hd_TPM	Fold-change	re_TPM	rd_TPM	Fold-change	me_TPM	md_TPM	Fold-change
miR-486-5p	360870	325558	1.10846	26388	2597	10.161	22677	9291	2.44075
miR-92a-3p	44958	10094.5	4.45371	785	84	9.34524	445.5	162	2.75
miR-451a	24460	3169	7.71852	391.5	47	8.32979	769.5	283.5	2.71429
miR-423-5p	23392	28184	0.829974	6009.5	699	8.59728	2831.5	1744	1.62357
miR-191-5p	8452	3218	2.62648	121844	19317	6.3076	26739.5	13145.5	2.03412
let-7b-5p	5221.5	1320.5	3.95418	524	39	13.4359	568.5	101	5.62871
miR-26a-5p	5138	633	8.1169	4620	548.5	8.42297	2978	461	6.45987
miR-10b-5p	3795.5	703.5	5.39517	9	1	9	3986.5	2184.5	1.8249
miR-10a-5p	2990	465.5	6.4232	2675	300.5	8.90183	2845.5	1629.5	1.74624
miR-125b-5p	2983.5	986	3.02586	2252	240.5	9.36383	3762	1518	2.47826
miR-99a-5p	2537	799	3.17522	2572	311.5	8.25682	5905	2797.5	2.11081
miR-146a-5p	2269.5	425.5	5.33373	2488	255	9.75686	3132	1145	2.73537
miR-125a-5p	2213.5	830	2.66687	3643.5	596.5	6.10813	5563	3295	1.68832
miR-22-3p	1927	610	3.15902	3148	378	8.32804	3033.5	859	3.53143
miR-30d-5p	1903	530.5	3.58718	526.5	82.5	6.38182	1297.5	1294	1.0027
miR-25-3p	1686.5	560	3.01161	873	88	9.92045	1222.5	429.5	2.84633
miR-100-5p	1560.5	472.5	3.30265	629	73	8.61644	1149.5	478	2.40481
miR-122-5p	1213	778	1.55913	236	26	9.07692	79.5	30	2.65
miR-99b-5p	1187	429.5	2.76368	1111.5	117.5	9.45957	1616.5	667.5	2.42172
let-7a-5p	1178	188	6.26596	640.5	37.5	17.08	455.5	24.5	18.5918
miR-484	1148	794	1.44584	192.5	21	9.16667	628.5	195	3.22308
miR-363-3p	1128.5	282	4.00177	79.5	8	9.9375	24.5	12.5	1.96
miR-320a	1029.5	451	2.28271	623.5	81.5	7.65031	418	141	2.96454
let-7f-5p	970.5	153.5	6.32248	929	51.5	18.0388	618	21	29.4286
miR-151a-5p	962.5	222.5	4.32584	180	19	9.47368	293	116.5	2.51502
let-7d-3p	738	91	8.10989	745	76	9.80263	596.5	157	3.79936
miR-96-5p	608.5	121.5	5.00823	8.5	1	8.5	25.5	8	3.1875
miR-423-3p	607.5	231.5	2.62419	489.5	75	6.52667	417	160.5	2.59813
miR-27b-3p	562.5	172	3.27035	2416.5	225	10.74	5312	1295	4.10193
miR-148a-3p	527	215	2.45116	204.5	25.5	8.01961	2587	720.5	3.59056
miR-186-5p	482	150	3.21333	100.5	12.5	8.04	278	72	3.86111
miR-192-5p	455.5	192	2.3724	798.5	169.5	4.71091	1079.5	362.5	2.97793
miR-16-5p	446.5	41.5	10.759	151	12	12.5833	140.5	42	3.34524
miR-501-3p	420	165	2.54545	57.5	7	8.21429	114	45	2.53333
miR-23a-3p	384	61	6.29508	1281.5	122	10.5041	1204	331.5	3.63198
miR-185-5p	322.5	194.5	1.6581	341.5	30.5	11.1967	198	54.5	3.63303
miR-150-5p	273.5	57	4.79825	535.5	67.5	7.93333	426.5	127.5	3.3451
miR-375	273	87	3.13793	49	10.5	4.66667	74.5	46	1.61957
let-7i-5p	228.5	64.5	3.54264	403.5	23.5	17.1702	782	43.5	17.977
let-7d-5p	205.5	18	11.4167	227.5	14.5	15.6897	195.5	7.5	26.0667
miR-143-3p	163.5	78.5	2.0828	1700.5	132.5	12.834	2090	488.5	4.2784
miR-342-3p	153.5	74.5	2.0604	152.5	25	6.1	182	103.5	1.75845
miR-361-5p	149	19.5	7.64103	393.5	40.5	9.71605	113	40.5	2.79012
miR-425-5p	147.5	104.5	1.41148	62	7	8.85714	35	29	1.2069
let-7g-5p	144.5	28.5	5.07018	908.5	53.5	16.9813	886.5	46.5	19.0645
miR-199a-5p	114.5	40	2.8625	15.5	2.5	6.2	248.5	85.5	2.90643
miR-92b-3p	113.5	30.5	3.72131	76	8	9.5	29	14	2.07143
miR-106b-3p	111.5	45	2.47778	37.5	2.5	15	88.5	21	4.21429
miR-24-3p	100.5	145.5	0.690722	315.5	22.5	14.0222	201	65	3.09231
miR-181a-5p	99	25	3.96	57	9.5	6	107.5	36.5	2.94521
miR-144-3p	92	23.5	3.91489	48.5	3.5	13.8571	330.5	26	12.7115
miR-199a-3p	92	20.5	4.4878	187.5	19.5	9.61538	659.5	168	3.9256
miR-338-5p	83.5	15	5.56667	38	5.5	6.90909	30.5	13	2.34615
miR-128-3p	80	34.5	2.31884	2305	197	11.7005	906	309	2.93204
miR-184	75.5	2.5	30.2	21.5	1.5	14.3333	187.5	47.5	3.94737
miR-30c-5p	72.5	7.5	9.66667	211.5	15	14.1	370	128.5	2.87938
miR-126-3p	71	20	3.55	236	18	13.1111	210.5	53	3.9717
miR-221-3p	69	22	3.13636	66.5	5.5	12.0909	299.5	68	4.40441
miR-183-5p	68	19	3.57895	22.5	2.5	9	52.5	18	2.91667
miR-148b-3p	64.5	6.5	9.92308	79.5	5	15.9	109.5	12	9.125
miR-21-5p	64.5	15	4.3	338.5	31.5	10.746	878	214.5	4.09324
miR-103a-3p	62	8.5	7.29412	29	2	14.5	15	3.5	4.28571
miR-26b-5p	60.5	8	7.5625	54.5	5	10.9	44.5	6.5	6.84615
miR-30a-5p	60	20.5	2.92683	80	12	6.66667	357.5	312.5	1.144
miR-146b-5p	58	8	7.25	1028	78	13.1795	48	15	3.2
miR-27a-3p	57	13	4.38462	398	33	12.0606	408	117.5	3.47234
let-7e-5p	54.5	12.5	4.36	21.5	1	21.5	19	2.5	7.6
let-7c-5p	49	36.5	1.34247	543.5	39	13.9359	800	67	11.9403
miR-30b-5p	47	17	2.76471	258.5	25	10.34	315.5	107.5	2.93488
miR-29a-3p	46.5	9.5	4.89474	174.5	21	8.30952	265	110.5	2.39819
miR-126-5p	46	8	5.75	48.5	5	9.7	112.5	32.5	3.46154
miR-335-5p	45	11	4.09091	40.5	3.5	11.5714	35	9	3.88889
miR-140-3p	44.5	16.5	2.69697	342.5	55	6.22727	311	139	2.23741
miR-130b-5p	39.5	9.5	4.15789	66	8	8.25	33.5	21	1.59524
miR-127-3p	38	26.5	1.43396	11.5	1.5	7.66667	58	30.5	1.90164
miR-139-5p	36.5	3.5	10.4286	27	2	13.5	53.5	16.5	3.24242
miR-365a-3p	36.5	0.5	73	55	4	13.75	34.5	6	5.75
miR-483-5p	34	60.5	0.561983	1.5	0	-	0.5	1	0.5
miR-142-5p	30.5	2.5	12.2	63	8.5	7.41176	135	29	4.65517
let-7b-3p	30	5.5	5.45455	14.5	1.5	9.66667	7	2	3.5
miR-15b-3p	29	7.5	3.86667	41.5	2.5	16.6	26.5	6	4.41667
miR-223-3p	26	4.5	5.77778	51	4	12.75	24.5	4.5	5.44444
miR-93-5p	22	3	7.33333	39.5	3	13.1667	85.5	11	7.77273
miR-30e-5p	21.5	9	2.38889	17	1.5	11.3333	60	36	1.66667
miR-23b-5p	21	7.5	2.8	2.5	0.5	5	3	2.5	1.2
miR-532-5p	21	10	2.1	6.5	0.5	13	48.5	13.5	3.59259
miR-328-3p	20	15.5	1.29032	344.5	28.5	12.0877	296	127	2.33071
miR-23b-3p	19.5	3.5	5.57143	31	2	15.5	30.5	4.5	6.77778
miR-150-3p	18	10	1.8	4	1	4	18	7.5	2.4
miR-1-3p	16.5	71.5	0.230769	24	1.5	16	153.5	16.5	9.30303
miR-378a-3p	16	39.5	0.405063	20	2.5	8	70.5	20	3.525
miR-361-3p	15.5	3.5	4.42857	3.5	0	-	23	11	2.09091
miR-200a-3p	15	4	3.75	40.5	5	8.1	299.5	97.5	3.07179
miR-450b-5p	15	0	-	27.5	1	27.5	2.5	0	-
miR-101-3p	13.5	0.5	27	16.5	1.5	11	30	6	5
miR-155-5p	13.5	3	4.5	2	0	-	1.5	0.5	3
miR-339-5p	13.5	7	1.92857	146	14	10.4286	96.5	23.5	4.10638
miR-370-3p	13.5	2	6.75	2	0	-	4.5	2.5	1.8
miR-652-3p	13.5	9	1.5	11.5	1	11.5	10	3.5	2.85714
miR-193a-5p	12.5	12	1.04167	0.5	0	-	0.5	0	-
miR-206	12.5	38.5	0.324675	52	4.5	11.5556	218.5	15	14.5667
miR-139-3p	12	3	4	0.5	0	-	1.5	0.5	3
miR-222-3p	11.5	4	2.875	8	0.5	16	38.5	9	4.27778
miR-15b-5p	11	1	11	5.5	0.5	11	4	1	4
miR-107	10.5	8	1.3125	26	4	6.5	50.5	14	3.60714
miR-20a-5p	10.5	2	5.25	42	3	14	21	1.5	14
miR-26b-3p	10	1	10	4	0.5	8	3	1	3
miR-425-3p	10	4	2.5	6.5	1	6.5	9	7	1.28571
miR-221-5p	9.5	3.5	2.71429	7	1	7	31.5	11.5	2.73913
miR-18a-3p	9	3	3	2	0	-	3	0.5	6
miR-342-5p	9	3.5	2.57143	1.5	0.5	3	2	0.5	4
miR-671-3p	9	7	1.28571	9.5	1	9.5	13.5	3	4.5
miR-485-5p	8	1.5	5.33333	0.5	0	-	2.5	1.5	1.66667
miR-874-3p	8	10.5	0.761905	2.5	0.5	5	2.5	1.5	1.66667
miR-98-5p	8	2.5	3.2	37	1.5	24.6667	27.5	0	-
miR-10b-3p	7.5	8	0.9375	3	0.5	6	11	3	3.66667
miR-340-3p	7.5	1.5	5	2.5	0	-	2	0	-
miR-194-5p	7	5.5	1.27273	4	0.5	8	16	3	5.33333
miR-30e-3p	6.5	0	-	16	2	8	6.5	1.5	4.33333
miR-450a-5p	6.5	4.5	1.44444	96.5	11.5	8.3913	31.5	7.5	4.2
miR-145-5p	6	4	1.5	21.5	2	10.75	51.5	16.5	3.12121
miR-200c-3p	6	0	-	2.5	0	-	20	4	5
miR-203a-3p	6	9	0.666667	6	1	6	29.5	9	3.27778
miR-323a-3p	5.5	1.5	3.66667	1.5	0	-	1.5	0.5	3
miR-7-5p	5.5	4	1.375	5.5	0.5	11	14.5	1.5	9.66667
miR-330-3p	5	4	1.25	15	2	7.5	17	9.5	1.78947
miR-339-3p	5	3	1.66667	65	7	9.28571	44.5	15.5	2.87097
miR-340-5p	5	5	1	10.5	2	5.25	19	3.5	5.42857
miR-532-3p	5	10	0.5	5	1	5	8.5	2	4.25
miR-124-3p	4.5	4	1.125	2.5	0	-	7	3	2.33333
miR-181b-5p	4.5	1	4.5	19.5	2.5	7.8	26	3.5	7.42857
miR-30a-3p	4.5	1	4.5	34	4.5	7.55556	24	5.5	4.36364
miR-409-5p	4.5	2	2.25	1	0	-	3	0.5	6
miR-134-5p	4	1.5	2.66667	1.5	0	-	4	1	4
miR-223-5p	4	0	-	27	3.5	7.71429	16.5	7.5	2.2
miR-433-3p	4	1.5	2.66667	0.5	0	-	4	0.5	8
miR-125a-3p	3.5	4	0.875	12	2	6	14.5	3.5	4.14286
miR-136-3p	3.5	3.5	1	5.5	0.5	11	17.5	5.5	3.18182
miR-19b-3p	3.5	1.5	2.33333	3	0	-	5	1.5	3.33333
miR-106b-5p	3	1	3	10.5	0.5	21	14	2	7
miR-144-5p	3	0	-	5.5	0.5	11	9.5	0	-
miR-148a-5p	3	2	1.5	11.5	0.5	23	9.5	2.5	3.8
miR-200b-3p	2.5	1.5	1.66667	14	2	7	74.5	29	2.56897
miR-25-5p	2.5	3	0.833333	15.5	2	7.75	2	0.5	4
miR-382-5p	2.5	1	2.5	1	0	-	8.5	0.5	17
miR-503-5p	2.5	1.5	1.66667	12.5	1	12.5	11	3	3.66667
miR-130a-3p	2	0	-	6.5	0.5	13	7	2	3.5
miR-132-3p	2	0	-	1	0	-	3	0.5	6
miR-17-5p	2	0	-	14	1.5	9.33333	6.5	0.5	13
miR-214-3p	2	1	2	20	2.5	8	17.5	7	2.5
miR-331-3p	2	0	-	0.5	0	-	0.5	0	-
miR-93-3p	2	0	-	9	2.5	3.6	1	0.5	2
miR-9-5p	2	4.5	0.444444	1.5	0	-	2	0	-
let-7e-3p	1.5	0	-	2	0	-	5	0	-
miR-10a-3p	1.5	0	-	2.5	0	-	3.5	0.5	7
miR-1249-3p	1.5	1	1.5	7.5	0.5	15	10	2	5
miR-125b-1-3p	1.5	1	1.5	4.5	0	-	5.5	2	2.75
miR-130b-3p	1.5	0	-	3.5	0.5	7	4.5	1.5	3
miR-141-3p	1.5	0	-	6	0.5	12	22.5	6	3.75
miR-152-3p	1.5	1	1.5	67	7	9.57143	105	29	3.62069
miR-181a-3p	1.5	0	-	4	1	4	4	0.5	8
miR-181d-5p	1.5	0	-	21	2	10.5	24.5	3	8.16667
miR-200b-5p	1.5	0	-	4.5	0	-	18.5	5	3.7
miR-29c-3p	1.5	0.5	3	2	0	-	4.5	1.5	3
miR-362-5p	1.5	0	-	8	0.5	16	3.5	1	3.5
miR-410-3p	1.5	0	-	0.5	0	-	2	0.5	4
miR-495-3p	1.5	0	-	1	0	-	1.5	0	-
miR-499a-5p	1.5	1	1.5	6	1	6	7	1.5	4.66667
miR-1306-5p	1	0	-	7.5	1	7.5	3.5	0.5	7
miR-149-5p	1	3.5	0.285714	230	23.5	9.78723	193	77	2.50649
miR-204-5p	1	0	-	0.5	0	-	7.5	1.5	5
miR-212-5p	1	0.5	2	1	0	-	3.5	1	3.5
miR-224-5p	1	2	0.5	63.5	7.5	8.46667	8.5	2	4.25
miR-22-5p	1	0	-	3.5	0	-	6.5	1	6.5
miR-296-5p	1	0	-	1	0	-	5	0.5	10
miR-181c-5p	0.5	0	-	1.5	0	-	4	1	4
miR-181d-3p	0.5	0	-	2	0	-	1	0	-
miR-18a-5p	0.5	0	-	0.5	0	-	1	0	-
miR-19a-3p	0.5	0	-	0.5	0	-	1.5	0	-
miR-23a-5p	0.5	2	0.25	1	1	1	1.5	2	0.75
miR-296-3p	0.5	0	-	0.5	0	-	7.5	2	3.75
miR-30c-1-3p	0.5	0	-	0.5	0	-	0.5	0	-
miR-30d-3p	0.5	0	-	1	0	-	1	0.5	2
miR-34c-5p	0.5	3.5	0.142857	0.5	0	-	2.5	0.5	5
miR-369-3p	0.5	0	-	0.5	0	-	1	0	-
miR-378a-5p	0.5	2	0.25	2.5	0	-	7	1.5	4.66667
miR-487b-3p	0.5	0	-	0.5	0	-	1	0	-
miR-98-3p	0.5	0	-	1.5	0	-	2.5	1.5	1.66667
Note: h, human; r, rat; m, mouse; sEV, small extracellular vesicle; de-sEV, small extracellular vesicle depleted; e, serum small extracellular vesicle; d, small extracellular vesicle depleted serum; TPM, transcripts per million reads.TPM provided here were the average TPM of two biological repeats.

## Sheet: 6-2
Supplementary Table 6-2 The species specific serum sEV miRNAs in human, rat and mouse and their expression in corresponding de-sEV serum (Figure 6C )
Human				Rat				Mouse
miRNA_id	he_TPM	hd_TPM	Fold-change	miRNA_id	re_TPM	rd_TPM	Fold-change	miRNA_id	me_TPM	md_TPM	Fold-change
miR-197-3p	249	73.5	3.38776	miR-215	2124	499.5	4.25225	miR-145a-3p	295.5	75.5	3.91391
miR-584-5p	188	58	3.24138	miR-191a-3p	224	29.5	7.59322	miR-1198-5p	137.5	43	3.19767
miR-4732-3p	134	78	1.71795	miR-3557-5p	103.5	14	7.39286	miR-676-3p	76	48	1.58333
miR-151a-3p	124	108.5	1.14286	miR-182	65.5	8.5	7.70588	miR-1964-3p	24	13	1.84615
miR-486-3p	105.5	127.5	0.827451	miR-676	20.5	2.5	8.2	miR-28a-3p	22	4.5	4.88889
miR-3615	99	56.5	1.75221	miR-205	20	2.5	8	miR-486a-3p	18.5	4	4.625
miR-885-5p	81.5	16	5.09375	miR-191b	16	2	8	miR-1943-5p	18	3	6
miR-2110	79.5	75	1.06	miR-374-5p	14.5	1.5	9.66667	miR-378c	15.5	5	3.1
miR-500a-3p	62	12	5.16667	miR-488-3p	12	1	12	miR-1983	15	6.5	2.30769
miR-4732-5p	60.5	26	2.32692	miR-3586-3p	9.5	1.5	6.33333	miR-429-3p	15	4.5	3.33333
miR-502-3p	56	14.5	3.86207	miR-3553	8	1	8	miR-669c-5p	11.5	0.5	23
miR-320c	51	65	0.784615	miR-3473	7.5	2.5	3	miR-1981-5p	11	3	3.66667
miR-1180-3p	49	38	1.28947	miR-6216	6.5	1	6.5	miR-21a-3p	10	1	10
miR-320b	46.5	212.5	0.218824	miR-3559-5p	5.5	0	-	miR-3535	9.5	0	-
miR-654-3p	43.5	4.5	9.66667	miR-16-3p	4.5	0	-	miR-3102-5p.2-5p	9	6	1.5
miR-941	42.5	13	3.26923	miR-195-3p	4	0	-	miR-700-3p	8.5	4.5	1.88889
miR-589-5p	39.5	39	1.01282	miR-409b	3.5	1	3.5	miR-1955-5p	8	2	4
miR-4433b-5p	37.5	19.5	1.92308	miR-3589	3.5	0.5	7	miR-3074-5p	8	2.5	3.2
miR-1301-3p	36.5	9	4.05556	miR-450a-3p	3.5	0	-	miR-346-5p	6.5	2.5	2.6
miR-664a-5p	28	14.5	1.93103	miR-328b-3p	3	0	-	miR-421-3p	6	1.5	4
miR-323b-3p	27.5	9	3.05556	miR-17-2-3p	2	0	-	miR-350-3p	6	1.5	4
miR-629-5p	25	10	2.5	miR-374-3p	2	0	-	miR-195a-3p	5	1	5
miR-1908-5p	16	14	1.14286	miR-3559-3p	1.5	0	-	miR-6395	5	0	-
miR-374a-5p	15	0	-	miR-196c-3p	1.5	0	-	miR-1981-3p	4	1.5	2.66667
miR-3605-3p	14.5	4.5	3.22222	miR-664-2-5p	1.5	0	-	miR-215-3p	4	1.5	2.66667
miR-424-3p	14	6.5	2.15385	miR-350	1	0	-	miR-6538	4	0.5	8
miR-320d	13.5	1.5	9	miR-5132-5p	1	0	-	miR-676-5p	4	1.5	2.66667
miR-4685-3p	13.5	16.5	0.818182	miR-542-3p	1	0	-	miR-101c	3.5	0	-
miR-1226-3p	13.5	8.5	1.58824	miR-146a-3p	1	0	-	miR-8114	3.5	0.5	7
miR-1285-3p	13	5.5	2.36364	miR-26a-3p	1	0	-	miR-3057-5p	3	2	1.5
miR-942-5p	13	0	-	miR-6328	1	0	-	miR-3058-5p	3	1	3
miR-625-3p	13	1	13	miR-219b	0.5	0	-	miR-668-3p	3	0	-
miR-576-5p	12.5	0	-	miR-138-5p	0.5	0	-	miR-129-5p	2.5	0.5	5
miR-769-5p	12.5	11	1.13636	miR-377-3p	0.5	0	-	miR-147-5p	2.5	0	-
miR-550a-5p	12	12	1	miR-153-5p	0.5	0	-	miR-1927	2.5	1.5	1.66667
miR-3184-5p	11.5	19	0.605263	miR-6329	0.5	0	-	miR-1968-5p	2.5	0	-
miR-432-5p	11	0.5	22	miR-6321	0.5	0	-	miR-5113	2.5	0.5	5
miR-7706	9.5	15.5	0.612903	miR-346	0.5	0	-	miR-7219-3p	2.5	1.5	1.66667
miR-5010-5p	9.5	13	0.730769	miR-615	0.5	0	-	miR-1247-5p	2	1	2
miR-642a-3p	9.5	3	3.16667	miR-3074	0.5	0	-	miR-26a-2-3p	2	0	-
miR-3177-3p	9	3.5	2.57143	miR-212-3p	0.5	0	-	miR-666-5p	2	0	-
miR-766-3p	9	1.5	6	miR-219a-1-3p	0.5	0	-	miR-667-3p	2	1	2
miR-3173-5p	8.5	9.5	0.894737	miR-497-5p	0.5	0	-	miR-17-3p	1.5	0.5	3
miR-3130-3p	6.5	48.5	0.134021	miR-1193-3p	0.5	0	-	miR-1960	1.5	0.5	3
miR-1284	6.5	0	-	miR-203b-3p	0.5	0	-	miR-200a-5p	1.5	0	-
miR-454-5p	6.5	0	-	miR-196a-5p	0.5	0	-	miR-205-3p	1.5	0	-
miR-628-3p	6	2	3	miR-345-3p	0.5	0	-	miR-299a-3p	1.5	0.5	3
miR-885-3p	6	1.5	4	miR-504	0.5	0	-	miR-3074-1-3p	1.5	0	-
miR-3940-3p	6	6	1	miR-9a-3p	0.5	0	-	miR-30b-3p	1.5	0.5	3
miR-92b-5p	6	9.5	0.631579	miR-653-3p	0.5	0	-	miR-3102-3p	1.5	1.5	1
miR-6734-5p	5.5	14	0.392857	miR-17-1-3p	0.5	0	-	miR-31-5p	1.5	0	-
miR-7976	5.5	1.5	3.66667	miR-325-3p	0.5	0	-	miR-673-5p	1.5	1	1.5
miR-1292-5p	5.5	3	1.83333	miR-488-5p	0.5	0	-	miR-7010-5p	1.5	0	-
miR-3529-3p	5.5	1	5.5	miR-218a-5p	0.5	0	-	miR-7687-5p	1.5	1	1.5
miR-3909	5	0	-	miR-3577	0.5	0	-	miR-877-3p	1.5	0	-
miR-543	4.5	0	-	miR-128-2-5p	0.5	0	-	miR-1191b-5p	1	0.5	2
miR-3195	4	4.5	0.888889	miR-6215	0.5	0	-	miR-142a-3p	1	0	-
miR-1294	4	0	-	miR-15a-5p	0.5	0	-	miR-187-3p	1	0	-
miR-624-5p	4	0	-					miR-1934-5p	1	0.5	2
miR-3605-5p	4	0	-					miR-195a-5p	1	0.5	2
miR-1343-3p	4	2.5	1.6					miR-196b-5p	1	0	-
miR-202-3p	4	0	-					miR-1970	1	0.5	2
miR-4755-5p	3.5	0	-					miR-301a-5p	1	0	-
miR-371b-5p	3.5	1	3.5					miR-330-5p	1	0.5	2
miR-6511a-3p	3.5	1	3.5					miR-3474	1	0.5	2
miR-4467	3.5	1	3.5					miR-465a-5p	1	0	-
miR-4662a-5p	3.5	0	-					miR-466g	1	0	-
miR-4446-3p	3.5	3	1.16667					miR-497a-5p	1	0	-
miR-4659a-3p	3	0	-					miR-511-5p	1	1.5	0.666667
miR-3120-5p	3	0.5	6					miR-540-5p	1	0	-
miR-3614-5p	3	0	-					miR-615-5p	1	0	-
miR-766-5p	3	0	-					miR-664-5p	1	0	-
miR-1271-5p	3	0	-					miR-669a-5p	1	0	-
miR-6803-3p	3	2.5	1.2					miR-671-5p	1	0	-
miR-493-5p	3	0	-					miR-700-5p	1	0	-
miR-95-3p	2.5	0	-					miR-7667-5p	1	1	1
miR-1299	2.5	4	0.625					miR-8097	1	0	-
let-7a-3p	2.5	1	2.5					miR-871-3p	1	2	0.5
miR-654-5p	2.5	2.5	1					miR-92a-2-5p	1	1	1
miR-6511b-3p	2.5	1	2.5					miR-9-3p	1	1	1
miR-5187-5p	2.5	1	2.5					miR-1191a	0.5	0	-
miR-6735-5p	2.5	0.5	5					miR-1231-3p	0.5	0	-
miR-197-5p	2.5	3.5	0.714286					miR-1231-5p	0.5	0	-
miR-3143	2	0	-					miR-126b-5p	0.5	0	-
miR-5581-3p	2	0	-					miR-127-5p	0.5	0	-
miR-421	2	0.5	4					miR-129b-5p	0.5	0	-
miR-6815-5p	2	0.5	4					miR-133a-5p	0.5	0	-
miR-942-3p	2	2.5	0.8					miR-141-5p	0.5	0	-
miR-656-3p	2	0	-					miR-16-1-3p	0.5	0.5	1
miR-6741-3p	2	2	1					miR-1839-3p	0.5	0	-
miR-411-3p	2	1.5	1.33333					miR-1933-3p	0.5	0	-
miR-1538	2	0	-					miR-194-1-3p	0.5	0	-
miR-6852-5p	2	0.5	4					miR-1941-5p	0.5	0	-
miR-6805-5p	2	1	2					miR-194-2-3p	0.5	0	-
miR-660-5p	1.5	1.5	1					miR-1943-3p	0.5	0	-
miR-505-3p	1.5	0	-					miR-1963	0.5	0	-
miR-6859-5p	1.5	0	-					miR-196a-1-3p	0.5	0	-
miR-3161	1.5	0	-					miR-1982-3p	0.5	0	-
miR-3613-3p	1.5	0	-					miR-20a-3p	0.5	0	-
miR-4687-5p	1.5	1.5	1					miR-211-3p	0.5	0	-
miR-548o-3p	1.5	0.5	3					miR-217-5p	0.5	0	-
miR-1273h-3p	1.5	5.5	0.272727					miR-218-5p	0.5	0	-
miR-6837-5p	1.5	2.5	0.6					miR-292b-5p	0.5	0	-
miR-5001-3p	1.5	1	1.5					miR-3060-3p	0.5	0	-
miR-1468-5p	1.5	0	-					miR-3072-3p	0.5	0	-
miR-548ac	1.5	0	-					miR-3076-3p	0.5	0	-
miR-4731-5p	1.5	1	1.5					miR-3082-3p	0.5	0	-
miR-1228-5p	1.5	6	0.25					miR-3102-3p.2-3p	0.5	0	-
miR-4482-3p	1.5	0	-					miR-341-5p	0.5	0	-
miR-4435	1.5	1	1.5					miR-344d-3p	0.5	0	-
miR-1228-3p	1.5	0	-					miR-3473d	0.5	0	-
miR-664a-3p	1.5	0.5	3					miR-365-2-5p	0.5	0	-
miR-5189-5p	1.5	2.5	0.6					miR-369-5p	0.5	0	-
miR-1270	1.5	1	1.5					miR-383-5p	0.5	0.5	1
miR-6833-3p	1.5	0	-					miR-384-5p	0.5	0	-
miR-4665-5p	1.5	0	-					miR-411-5p	0.5	0.5	1
miR-4646-5p	1.5	0	-					miR-431-3p	0.5	0	-
miR-3127-5p	1.5	0	-					miR-465c-5p	0.5	0	-
miR-106a-5p	1.5	0	-					miR-467c-5p	0.5	0	-
miR-493-3p	1.5	0	-					miR-496a-3p	0.5	0	-
miR-4755-3p	1	6	0.166667					miR-497b	0.5	0	-
miR-6866-5p	1	0	-					miR-5099	0.5	0	-
miR-3157-3p	1	1	1					miR-5107-5p	0.5	0.5	1
miR-1304-5p	1	0	-					miR-5110	0.5	0	-
miR-3140-3p	1	0	-					miR-5112	0.5	0	-
miR-758-3p	1	0	-					miR-511-3p	0.5	0	-
miR-6513-3p	1	0	-					miR-5121	0.5	0	-
miR-3691-3p	1	0	-					miR-5128	0.5	0.5	1
miR-5094	1	0	-					miR-5129-3p	0.5	0	-
miR-6747-3p	1	2	0.5					miR-547-3p	0.5	0	-
miR-3120-3p	1	1	1					miR-5621-3p	0.5	0	-
miR-4738-3p	1	0	-					miR-6392-5p	0.5	0	-
miR-4746-5p	1	0	-					miR-669b-5p	0.5	0	-
miR-3944-5p	1	1.5	0.666667					miR-690	0.5	0	-
miR-548k	1	0	-					miR-6911-3p	0.5	0	-
miR-4742-3p	1	0	-					miR-6939-3p	0.5	0	-
miR-128-1-5p	1	1.5	0.666667					miR-6959-3p	0.5	0	-
miR-6780a-5p	1	5	0.2					miR-6979-3p	0.5	0	-
miR-4443	1	1.5	0.666667					miR-6988-3p	0.5	0	-
miR-4686	1	0	-					miR-6989-3p	0.5	0	-
miR-1307-5p	1	0	-					miR-7012-5p	0.5	0	-
miR-939-5p	1	11.5	0.0869565					miR-7015-3p	0.5	0	-
miR-664b-5p	1	1	1					miR-7019-3p	0.5	0	-
miR-5010-3p	1	0	-					miR-7036b-3p	0.5	0	-
miR-1307-3p	1	0	-					miR-7041-5p	0.5	0	-
miR-5683	1	0	-					miR-7046-5p	0.5	0	-
miR-889-3p	1	0.5	2					miR-7058-5p	0.5	0.5	1
miR-550a-3-5p	1	0	-					miR-7115-5p	0.5	0	-
miR-1227-3p	1	0	-					miR-741-3p	0.5	0	-
miR-3591-3p	1	0	-					miR-7650-5p	0.5	0	-
miR-548at-5p	1	0	-					miR-7653-5p	0.5	0	-
miR-3675-5p	1	0	-					miR-7658-3p	0.5	0	-
miR-6850-5p	1	0	-					miR-7661-3p	0.5	0	-
miR-1260b	1	0	-					miR-7682-3p	0.5	0	-
miR-4433b-3p	1	4.5	0.222222					miR-770-3p	0.5	0	-
miR-3688-3p	1	0	-					miR-7a-2-3p	0.5	0	-
miR-6804-3p	1	0	-					miR-8103	0.5	0.5	1
miR-7848-3p	1	0	-					miR-8105	0.5	0.5	1
miR-6891-5p	1	0	-					miR-8111	0.5	0	-
miR-1303	0.5	0	-
miR-6509-5p	0.5	0	-
miR-616-5p	0.5	0	-
miR-651-5p	0.5	0	-
miR-4773	0.5	0	-
miR-1289	0.5	0	-
miR-4772-3p	0.5	0	-
miR-2355-3p	0.5	0	-
miR-6837-3p	0.5	0	-
miR-1323	0.5	0	-
miR-183-3p	0.5	0.5	1
miR-5587-3p	0.5	0	-
miR-1248	0.5	0	-
miR-106a-3p	0.5	0	-
miR-6767-5p	0.5	2.5	0.2
miR-655-3p	0.5	0	-
miR-3939	0.5	0	-
miR-625-5p	0.5	0	-
miR-3158-3p	0.5	1	0.5
miR-6724-5p	0.5	0	-
miR-7106-3p	0.5	0.5	1
miR-4786-5p	0.5	0	-
miR-516a-5p	0.5	0	-
miR-6727-5p	0.5	0	-
miR-6853-3p	0.5	0	-
miR-122-3p	0.5	1	0.5
miR-8072	0.5	1	0.5
miR-382-3p	0.5	0	-
miR-4661-5p	0.5	0	-
miR-605-3p	0.5	0	-
miR-760	0.5	0	-
miR-1255b-5p	0.5	3.5	0.142857
miR-1180-5p	0.5	0	-
miR-4657	0.5	0	-
miR-4742-5p	0.5	0	-
miR-6741-5p	0.5	0	-
miR-7113-5p	0.5	0	-
miR-3591-5p	0.5	0.5	1
miR-5189-3p	0.5	0	-
miR-541-3p	0.5	0	-
miR-6750-3p	0.5	0	-
miR-6780a-3p	0.5	0	-
miR-6750-5p	0.5	1.5	0.333333
miR-1273c	0.5	0	-
miR-1291	0.5	0	-
miR-412-5p	0.5	0	-
miR-6809-5p	0.5	0	-
miR-4758-5p	0.5	0	-
miR-544b	0.5	0	-
miR-6861-5p	0.5	0	-
miR-4470	0.5	0	-
miR-4741	0.5	0	-
miR-4747-5p	0.5	0	-
miR-556-3p	0.5	0	-
miR-6842-3p	0.5	0	-
miR-6858-5p	0.5	3	0.166667
miR-548e-3p	0.5	1	0.5
miR-4677-3p	0.5	0	-
miR-151b	0.5	2.5	0.2
miR-3127-3p	0.5	0	-
miR-877-5p	0.5	0	-
miR-548aa	0.5	0	-
miR-548ay-3p	0.5	0	-
miR-4710	0.5	0.5	1
miR-1254	0.5	0	-
miR-6862-5p	0.5	1	0.5
miR-550a-3p	0.5	0	-
miR-1260a	0.5	0	-
miR-3928-3p	0.5	0	-
miR-618	0.5	0	-
miR-6503-3p	0.5	0	-
miR-6789-3p	0.5	0	-
miR-6875-5p	0.5	0	-
miR-3691-5p	0.5	0	-
miR-4326	0.5	0	-
miR-6884-5p	0.5	0	-
miR-203b-5p	0.5	1.5	0.333333
miR-1229-3p	0.5	0	-
miR-1298-5p	0.5	0	-
miR-3150a-5p	0.5	0	-
miR-570-3p	0.5	0	-
miR-636	0.5	0	-
miR-6510-3p	0.5	0	-
miR-6883-3p	0.5	0	-
miR-6894-3p	0.5	0	-
miR-4485-3p	0.5	1	0.5
miR-216b-5p	0.5	0	-
miR-219b-5p	0.5	0	-
miR-29b-1-5p	0.5	0	-
miR-3613-5p	0.5	0	-
miR-4433a-3p	0.5	0	-
miR-451b	0.5	0	-
miR-539-3p	0.5	0	-
miR-548j-5p	0.5	0	-
miR-5698	0.5	0	-
miR-6516-5p	0.5	0	-
miR-6782-3p	0.5	0	-
miR-6894-5p	0.5	0	-
miR-7854-3p	0.5	0	-
miR-576-3p	0.5	1	0.5
miR-153-3p	0.5	0	-
miR-20b-5p	0.5	0	-
miR-3138	0.5	0	-
miR-3154	0.5	0	-
miR-3157-5p	0.5	0	-
miR-6754-3p	0.5	0	-
Note: h, human; r, rat; m, mouse; sEV, small extracellular vesicle; de-sEV, small extracellular vesicle depleted; e, serum small extracellular vesicle; d, small extracellular vesicle depleted serum; TPM, transcripts per million reads.TPM provided here were the average of two biological replicates.
