# Supplementary material for: Characterization of serum small extracellular vesicles and their small RNA contents across humans, rats, and mice
Source: Sci Rep. 2020 Mar 6;10:4197. doi: 10.1038/s41598-020-61098-9 (PMC7060188; doi:10.1038/s41598-020-61098-9)
Supplement: Supplementary file 7 — Supplementary information7. [file 41598_2020_61098_MOESM7_ESM.xlsx]

## Sheet: Sheet1
Supplementary Table 7 . The cell types and tissue enrichment of the top 10 rat serum sEV miRNAs (TPM)*
Sample_title	rno-miR-191a-5p	rno-miR-486-5p	rno-miR-423-5p	rno-miR-26a-5p	rno-miR-125a-5p	rno-miR-22-3p	rno-miR-10a-5p	rno-miR-99a-5p	rno-miR-146a-5p	rno-miR-27b-3p
No.1_liver	0.49	-	39.97	6721.69	120.3	18957.1	930.37	2284.23	582.63	1861.28
No.1_kidney	0.13	-	23.53	6070.72	563	8318.5	4892.86	1166.29	694.99	2049.49
No.1_lung	0.06	-	33.61	8675.24	484.28	4729.22	1650.85	1427.07	738.4	2210.24
No.1_heart_atrium	0.2	-	34.74	9378.99	656.76	25226.4	619.54	3225.65	863.45	4303.49
No.1_heart_interventricular septum	0.2	-	33.16	8856.17	632.35	23756	664.04	3187.66	827.3	4022.53
No.2_liver	0.53	-	39.69	6069.29	150.52	16441.2	881.59	2502.07	630.53	1788.7
No.2_kidney	0.13	-	24.98	6092.44	673.14	7869.73	5232.3	1136.08	687.27	2153.25
No.2_lung	0.07	-	27.22	8389.53	527.25	4631.27	1703.73	1460.32	837.92	2255.76
No.2_heart_atrium	0.25	-	38.76	8128.76	705.97	24242.4	508.84	3046.56	1077.11	4295.82
No.2_heart_interventricular septum	0.21	-	31.22	8091.57	688.65	23197.5	599.35	2917.14	907.35	4036.45
No.3_liver	0.51	-	36.47	6388.02	150.1	17827.1	921.77	2975.47	788.71	1636.64
No.3_kidney	0.15	-	23.63	5794.74	618.89	8514.6	4639.55	1197.84	843.02	1934.2
No.3_lung	0.06	-	28.53	7256.09	454.26	4180.05	1446.47	1438.51	850.72	2118.91
No.3_heart_atrium	0.29	-	38.18	8145.62	673.37	25435	648.79	2887.22	1345.74	4437.45
No.3_heart_interventricular septum	0.26	-	39.92	9108.21	759.64	30655.2	710.07	3118.3	1521.1	4528.26
No.4_liver	0.53	-	38.88	6317.6	164.37	20805.5	928.58	2581.83	828.51	1741.9
No.4_kidney	0.17	-	27.61	6721.21	824.35	11437.5	5518.52	1402.19	923.24	2268.76
No.4_lung	0.06	-	30.1	8249.53	520.16	4927.51	1661.63	1474.7	703	2276.47
No.4_heart_atrium	0.25	-	39.77	10307	857.22	32360.3	653.95	3257.69	1186.75	4732.46
No.4_heart_interventricular septum	0.21	-	39.98	9580.82	811.36	28747.3	918.36	3320.38	1142.83	4761.55
No.4_skin	0.11	-	45.78	4374.14	278.14	5595.57	714.47	1988.95	664.08	2350.82
No.4_lymph node - cervical	3.09	-	30.88	4925.2	145.66	2264.41	95.14	688.82	1525.29	1469.45
No.4_lymph node - mesenteric	12.93	-	68.88	8026.2	287.25	2965.54	1460.44	749.77	3070.51	839.17
No.4_sublingual gland	0.04	-	13.93	3478.03	99.62	2681.8	20.3	1255.97	522.12	2231.63
No.4_mandibular gland	0.22	-	18.94	6786.85	181.16	3485.77	19.97	1774.11	355.15	4084.74
No.4_parotid gland	0.24	-	26.88	6132.29	108.24	3084.71	133.52	2107.91	318.39	2216.08
No.4_thymus	7.09	-	32.39	5261.02	82.41	843.43	108.93	140.02	1011.61	612.43
No.4_trachea	0.08	-	29.41	6980.67	455.52	4298.18	1585.42	2563.27	527.97	2849.6
No.4_thyroid	0.14	-	25.76	5710.56	689.96	4866.64	1048.8	1414.17	529.68	2860.43
No.4_tongue	0.13	-	19.6	5756.76	257.45	9227.4	62.55	1260.24	363.77	3280.69
No.4_esophagus	0.13	-	30.47	3616.85	175.07	5493.73	611.72	1032.29	215.16	1984.6
No.4_stomach_anterior	0.2	-	26.94	7080.78	689.67	8001.31	3464.52	2015.16	358.1	4309.48
No.4_stomach_glandular	0.13	-	49.12	4201.2	150.48	2433	117.08	793.44	155.69	2120.34
No.4_duodenum	0.32	-	37.59	2331.42	19.57	4435.66	184.1	46.04	352.76	1403.51
No.4_jejunum	0.18	-	40.05	2329.87	34.38	1985.35	422.21	49.67	325.83	1410.51
No.4_ileum	0.15	-	44.36	2084.92	55.88	1608.54	1887.96	81.22	128.51	1309.11
No.4_cecum	0.12	-	68.6	2167.82	111.86	1396.19	1211.33	65.16	860.52	1589.81
No.4_colon	0.09	-	44.6	2657.31	110.78	1394.29	3258.99	84.66	662.12	1573.06
No.4_rectum	5.46	-	34.43	5045.55	44.55	2596.68	2774.74	15.96	130.12	2130.86
No.4_pancreas	0.66	-	200.46	1129.36	0.66	1081.49	150.75	815.41	110.78	964.82
No.4_spleen	8.95	-	43.74	5925.14	206.3	3133.74	867.97	916.56	1554.38	825.6
No.4_adrenal gland	0.07	-	17.73	3349.11	561.26	4315.69	3267.17	448.23	227.98	901.8
No.4_bladder	0.08	-	29.29	9134.69	770.59	5561.34	1736.36	3409.72	358.05	4090.5
No.4_seminal vesicle	0.24	-	21.18	6117.35	412.13	4939.35	4108.93	2351.62	562.09	2649.43
No.4_prostate_ventral	0.38	-	27.47	6573.84	139.98	5722.44	3341.33	2365.71	315.08	2111.89
No.5_liver	0.54	-	40.79	7190.94	146.64	19136.4	1185.15	2461.12	960.74	1814.9
No.5_kidney	0.14	-	23.01	6175.83	595.3	9255.58	5048.8	1126.16	764.42	1974.66
No.5_lung	0.07	-	26.38	8137.5	521.19	5214.69	1460.88	1168.71	876.12	2407.28
No.5_heart_atrium	0.28	-	35.38	8967.07	714.99	30086.6	687.83	3009.66	1224.29	4704.13
No.5_heart_interventricular septum	0.25	-	37.74	10075.9	794.67	29438.2	591.72	3490	1081.23	4862.92
No.5_skin	0.13	-	33.95	4235.79	265.62	5625.68	726.97	1963.84	799.21	3232.29
No.5_lymph node - cervical	0.23	-	53.12	6353.89	186.84	3229.35	133.98	521.9	2580.86	909.98
No.5_lymph node - mesenteric	6.73	-	43.84	4911.12	137.59	1857.06	809.48	481.57	1978.57	588.62
No.5_sublingual gland	0.14	-	15.26	3431.79	138.2	2852.66	10.64	1138.63	488.86	2094.78
No.5_mandibular gland	0.31	-	21.69	6260.75	197.31	3353.43	19.38	1648.32	402.71	3932.19
No.5_parotid gland	0.34	-	65.34	4325.75	88.15	2659.57	66.69	2127.04	324.45	2128.33
No.5_thymus	3.84	-	40.33	5095.06	72.6	846.64	101.56	125.5	1015.7	602.02
No.5_trachea	0.09	-	29.31	6692.62	456.84	5057.71	1299.46	2359.16	544.03	2825.73
No.5_thyroid	0.13	-	19.87	4975.69	492.45	4623.71	835.35	1119.18	425.82	2112.53
No.5_tongue	0.12	-	16	5537.39	274.58	7829.32	57.42	1625.54	452.86	3385.14
No.5_esophagus	0.16	-	20.8	5446.07	303.91	10532	1236.25	2051.49	377.26	3313.69
No.5_stomach_anterior	0.12	-	22.12	6872.17	544.04	7940.23	3478.68	2287.6	312.02	3873.32
No.5_stomach_glandular	0.19	-	69.72	4768.27	232.82	2749.57	211.52	890.56	253.38	2372
No.5_duodenum	0.27	-	26.44	2220.67	48.56	3430.92	499.24	88.84	518.32	1386.87
No.5_jejunum	0.23	-	48.52	2595.08	52.16	2256.02	491.11	52.07	562.53	1550.43
No.5_ileum	0.14	-	41.09	2326.85	63.07	1526.8	2130.51	82.78	247.95	1568.85
No.5_cecum	0.11	-	16.31	2608.6	105.58	1562.69	3136.48	63.09	581.16	1913.6
No.5_colon	0.15	-	20.54	3138.56	143.21	2484.82	4476.63	92.66	315.88	1816.26
No.5_rectum	0.13	-	29.93	4743.83	61.42	3533.45	1898.14	20.78	100.96	2426.24
No.5_pancreas	0.69	-	298.32	903.59	0.69	1233.11	175.92	883.36	110.78	794.65
No.5_spleen	7.54	-	49.02	6042.69	221.06	3222.07	853.36	802.55	1657.68	731.16
No.5_adrenal gland	0.07	-	22.72	4353.62	662.43	5177.47	3693.14	738.79	268.32	1110.13
No.5_bladder	0.07	-	31.35	9662.17	749.73	5937.73	1661.19	2888.94	420.44	4319.94
No.5_seminal vesicle	0.27	-	24.27	6575.43	533.74	5065.43	3789.6	2677.26	461.96	3188.08
No.5_prostate_ventral	0.33	-	32.15	6265.21	106.59	6140.12	2780.09	1767.06	319.57	2007.97
No.5_prostate_other	0.26	-	22.98	7434.44	230.19	4660.31	1310.95	4352.77	443.45	2032.34
No.6_liver	0.6	-	42.09	6365.49	129.26	15756.5	933.93	2378.34	721.54	1637.43
No.6_kidney	0.16	-	30.32	6918.59	660.62	7610.73	5844.59	1150.11	911.8	2150.4
No.6_lung	0.06	-	35.17	9116.96	467.32	4329.57	1700.12	1346.03	835.86	2417.25
No.6_heart_atrium	0.2	-	42.25	8548.06	569.7	22264.2	157	2526.53	1042.89	4073.64
No.6_heart_interventricular septum	0.28	-	38.95	9279.82	613.85	25395.2	155.43	2725.17	1225.5	4576.51
No.6_skin	0.14	-	28.63	4192.69	240.47	4559.72	571.02	1701.34	738.38	3655.32
No.6_lymph node - cervical	0.21	-	51.48	6462.65	171.95	2817.95	192.61	540.28	3142.86	959.49
No.6_lymph node - mesenteric	6.43	-	67.55	8215.89	214.71	2872.56	1386.72	728.93	3351.58	964.27
No.6_sublingual gland	0.27	-	19.52	3441.6	191.17	3337.39	12.13	1037.35	359.77	1893.95
No.6_mandibular gland	0.33	-	15.38	3672.25	191.09	3441.5	0.33	1071.65	309.99	2327.39
No.6_parotid gland	0.64	-	98.08	4471.33	66.86	2708.75	95.24	2174.97	253.71	2262.86
No.6_thymus	0.27	-	35.83	5623.54	84.23	1131.39	98.19	151.83	967.88	661.26
No.6_trachea	0.11	-	18.08	5593.57	402.05	5368.16	1402.93	2376.5	492.37	2528.58
No.6_thyroid	0.19	-	27.46	5849.56	653.79	4992.13	1176.05	1637.8	500.24	2580.29
No.6_tongue	0.2	-	15.98	5320.93	274.18	11248.3	61.77	1208.22	392.64	3452.42
No.6_esophagus	0.32	-	22.94	3219.71	150.71	4536.6	505.67	1033.51	179.87	2648.39
No.6_stomach_anterior	0.12	-	26.92	7190.4	545.15	7865.46	3211.1	1972.66	357.28	4304.18
No.6_stomach_glandular	0.19	-	72.23	3793.51	139.01	2977.83	98.66	560.66	156.8	1703.13
No.6_duodenum	0.27	-	53.68	2525.75	75.38	3013.46	692.17	108.51	693.4	1489.31
No.6_jejunum	0.17	-	35.85	2795.33	84.84	1908.94	927.28	95.89	617.47	1681.82
No.6_ileum	0.14	-	26.58	2384.87	23.33	1828.91	2247.34	41.91	261.67	1642.08
No.6_cecum	0.1	-	19.21	3034.25	92.13	1450.28	3857.53	49.22	533.57	1902.38
No.6_colon	0.11	-	33.61	2989.27	154.61	1937.4	4356.15	113.31	465.25	1888.51
No.6_rectum	0.12	-	19.11	5151.77	78.86	4348.44	2156.69	21.56	70.08	2635.18
No.6_pancreas	1.05	-	236.89	944.12	1.05	1491.32	170.71	889.18	76.1	903.3
No.6_spleen	0.14	-	38.44	5808.49	212.47	3685.08	920.81	936.67	1700.69	704.72
No.6_adrenal gland	0.09	-	16.03	3098.44	584.39	4920.98	3344.74	483.94	171.9	830.01
No.6_bladder	0.1	-	24.71	8190.78	762.21	6166.38	2370.67	3779.42	374.36	4051.57
No.6_seminal vesicle	0.37	-	19.02	5240.64	452.65	6241.74	4318.59	2288.8	417.13	2581.36
No.6_prostate_ventral	0.82	-	0.82	6361.19	91.62	9180.15	3515.73	2122.43	352.66	1775.03
No.4_prostate_other	0.17	-	19.82	6541.36	254.41	3983.21	1640.15	4695.78	423.39	2621.67
No.4_testicle	0.17	-	16.9	1812.55	229.48	1773.61	104.13	999.56	117.76	375.05
No.4_epididymis	0.08	-	9.03	2591.23	178.49	1623.16	2620.81	2980.68	401.7	867.8
No.4_eyeball	0.1	-	14.08	4105.35	368.67	2150.27	12.42	1930.19	178.78	744.84
No.4_Harderian gland	0.17	-	19.69	4045.8	129.59	7992.63	35.83	2515.26	287.71	1407.72
No.4_optic nerve	0.15	-	30.5	6589.34	648.45	3256.46	45.04	3312.23	423.56	2555.05
No.4_cerebrum_cerebral cortex	0.07	-	6	3467.17	702.01	2164.48	9.52	1023.89	39.57	677.85
No.4_cerebrum_hippocampus	0.06	-	8.14	3014.4	609.14	1614.71	11.79	849.74	55.68	869.41
No.4_cerebrum_Thalamus	0.07	-	7.04	2154.38	422.98	1663.45	4.82	930.64	39.7	408.17
No.4_cerebellum	0.05	-	10.57	9699.1	1034.9	1575.94	16.42	1309.29	43.95	827.83
No.4_medulla oblongata	0.06	-	15.51	2543.34	600.82	1719.27	45.26	1412.99	81.52	1248.66
No.4_Pituitary gland	0.05	-	14.03	1771.31	427.03	2977.7	2.99	920.05	82.73	817.27
No.4_spinal cord_cervical	0.06	-	13.16	2369.9	481.35	1898.97	1015.01	1484.41	110.78	1413.93
No.4_spinal cord_pectoral	0.07	-	13.06	2202.16	476.19	1931.75	1136.26	1529.05	121.57	1387.28
No.4_spinal cord_pars lumbalis	0.06	-	20.5	3598.24	444.22	3727.5	1453.3	3458.55	238.14	1662.46
No.4_femoris muscle	0.28	-	22.9	6865.92	191	16365.7	548.82	2075.54	385.08	2115.58
No.4_gastrocnemial muscle	0.19	-	37.5	7888.43	303.72	16941.4	766.99	2492.93	600.46	2965.37
No.4_musculus soleus	0.22	-	29.88	7910.64	328.62	18653.6	712.72	2386.56	496.7	3275.25
No.4_ischial nerve	0.09	-	36.93	6179.5	460.21	6621.18	751.78	5144.52	790.39	3191.44
No.4_interseptum	0.25	-	26.95	8758.48	277.41	21430.7	1814.02	1638.26	625.57	3132.36
No.4_bone marrow	0.22	-	76.13	4591.68	108.76	1583.61	354.74	387.24	688.89	639.62
No.4_aorta	0.14	-	59.97	14451.3	973.54	17611.1	5145.18	3892.91	319.8	10523.2
No.4_vein	0.13	-	61.03	11827.7	911.72	11973.5	3983.04	5416.94	641.56	6584.51
No.4_white adipose tissue	0.17	-	59.36	9932.13	950.59	11063.4	4471.5	4806.59	1084.85	3300.35
No.4_brown adipose tissue	0.21	-	29.85	8179.86	507.63	13705.6	1689.83	2317.4	861.91	1659.74
No.5_testicle	0.22	-	15.63	1751.15	243.14	2007.11	80.82	1033.68	131.07	412.46
No.5_epididymis	0.15	-	8.79	2816.38	228.29	2403.78	2959.33	3761.65	361.24	994.27
No.5_eyeball	0.11	-	13.64	4511.12	413.02	2944.23	9.25	2050.62	192.02	882.82
No.5_Harderian gland	0.23	-	23.19	3880.72	228.36	9506.93	21.2	2755.09	339.99	1347.29
No.5_optic nerve	0.17	-	39.75	6488.6	861.3	2986.42	24.88	3699.18	343.21	3983.56
No.5_cerebrum_cerebral cortex	0.07	-	8.17	3444.85	787.22	2667.75	5.48	1071.46	44.52	816.99
No.5_cerebrum_hippocampus	0.09	-	7.38	3247.17	789.45	3035.4	5.68	1486.58	30.98	793.89
No.5_cerebrum_Thalamus	0.05	-	6.58	2116.76	605.94	1663.37	9.25	1040.56	56.61	515.09
No.5_cerebellum	0.06	-	9.93	9021.63	1078.25	1655.59	17.33	1376.82	56.02	920.3
No.5_medulla oblongata	0.05	-	14.86	2451.72	497.99	1452.14	41.85	1143.68	78.24	1193.56
No.5_Pituitary gland	0.05	-	15.85	1848.56	380	2144.72	5.48	776.79	80.85	793.63
No.5_spinal cord_cervical	0.06	-	17.41	2446.31	436.52	1807.47	1065.92	1338.76	119.06	1557.23
No.5_spinal cord_pectoral	0.06	-	14.95	2289.31	372.08	1830.65	1037.04	1392.09	147.29	1432.03
No.5_spinal cord_pars lumbalis	0.06	-	15.17	2208.98	423.78	1579.78	1090.83	1204.7	102.47	1312.3
No.5_femoris muscle	0.23	-	22.73	7718.48	205.1	17179.9	654.11	1905.41	468.66	2512.68
No.5_gastrocnemial muscle	0.3	-	22.16	7999.46	208.79	20679.2	679.06	2291.81	410.98	2665.74
No.5_musculus soleus	0.15	-	19.6	7859.2	320.96	16119.1	769.51	2516.55	601.01	4498.6
No.5_ischial nerve	0.09	-	32.96	6201.16	465.06	6698.33	825.44	5485.54	994.85	3418.72
No.5_interseptum	0.19	-	24.89	8538.2	319.43	19788.5	2133.33	2285.05	660.72	3132.78
No.5_bone marrow	0.41	-	68.34	5166.7	127.15	2076.13	435.68	480.11	625.7	461.07
No.5_aorta	0.17	-	47.2	12874.2	1025.03	20565.8	5258.85	4156.83	408.13	9637.22
No.5_vein	0.16	-	47.55	9063.88	841.8	11279.1	3861.85	5322.4	862.68	4247.84
No.5_white adipose tissue	0.15	-	52.42	10945.9	1033.39	12536.5	5272.11	5746.9	1195.78	3591.73
No.5_brown adipose tissue	0.27	-	34.09	8987.62	566.83	17499.2	2018.83	2655.1	1060.21	2001.85
No.6_prostate_other	0.35	-	23.35	7014.86	251.57	4331.58	1233.65	4527.09	380.43	1673.96
No.6_testicle	0.22	-	15.87	1679.59	257.92	2032.43	79.2	1004.54	112.27	377.15
No.6_epididymis	0.1	-	6.81	2113.2	216.57	1718.31	3212.37	2792.77	338.15	744.92
No.6_eyeball	0.15	-	13.21	4073.09	378.98	2699.24	11.52	2045.1	160.51	821.43
No.6_Harderian gland	0.25	-	25.64	4031.1	123.73	8816.66	43.11	2545.9	282.57	1411.43
No.6_optic nerve	0.28	-	50.59	6658.58	830.6	2268.14	37.85	3092.37	361.41	3635.11
No.6_cerebrum_cerebral cortex	0.07	-	8.61	3481.74	672.16	2086.21	9.84	1035.86	90.96	712.43
No.6_cerebrum_hippocampus	0.04	-	8.61	3070.45	490.84	1629.9	7.45	684.94	39.04	755.61
No.6_cerebrum_Thalamus	0.05	-	8.32	2332.03	497.07	1313.52	10.42	948.09	74.58	578.78
No.6_cerebellum	0.08	-	8.09	11274.5	966.62	1238.17	8.89	952.52	37.42	763.3
No.6_medulla oblongata	0.12	-	14.82	2666.66	579.69	2061.32	45.81	1252.41	97.79	1622.86
No.6_Pituitary gland	0.08	-	13.75	1904.76	412.82	3042.1	0.08	829.07	84.86	811.58
No.6_spinal cord_cervical	0.08	-	14.16	2337.74	503.4	1826.98	1001.78	1347.61	113.3	1570.86
No.6_spinal cord_pectoral	0.13	-	17.18	2740.2	406.39	2432.87	817.08	1480.09	134.98	1585.53
No.6_spinal cord_pars lumbalis	0.1	-	12.68	2306.46	433.31	2626.37	1179.53	1750.65	131.97	1544.3
No.6_femoris muscle	0.41	-	0.41	7278.33	172.12	22541.7	756.98	1761.7	395.92	2398.04
No.6_gastrocnemial muscle	0.38	-	0.38	6869.43	199.68	21864.5	784.8	1559.88	363.13	2357.82
No.6_musculus soleus	0.28	-	26.32	6182.43	369.5	18543.2	695.79	2106.56	510.01	3677.09
No.6_ischial nerve	0.12	-	36.29	6362.8	476.6	6154.77	782.38	4713.9	1096.23	3209.87
No.6_interseptum	0.3	-	28.67	8597.08	271.91	21707.2	1579.46	1724.47	578.18	2965.4
No.6_bone marrow	0.33	-	81.19	4225.74	98.07	1529.99	327.5	387.9	581.25	365.23
No.6_aorta	0.3	-	90.97	15300.8	665.29	20234.3	2652.38	2742.56	224.12	8108.97
No.6_vein	0.18	-	61.73	9793.79	752.77	9279.31	3167.68	4001.6	795.43	4724.69
No.6_white adipose tissue	0.17	-	60.21	7944.14	741.79	9331.53	3633.59	4067.75	966	2836.8
No.6_brown adipose tissue	0.27	-	32.5	8963.13	385.58	12999.1	1469.57	2345.47	924.29	1563.43
* TPM: transcripts per million reads.
